# Supplementary material for: African ancestry-derived APOL1 risk genotypes show proximal epigenetic associations
Source: BMC Genomics. 2024 May 8;25:452. doi: 10.1186/s12864-024-10226-0 (PMC11077761; doi:10.1186/s12864-024-10226-0)
Supplement: Supplementary file 1 — Additional file 1: Table S1. Characteristics of WHI African American participants used for discovery and replication of meQTL CpGs. Table S2. Significant meQTL CpGs of APOL1 risk variants in WHI-BAA23 and replication in WHI-EMPC. Table 3. CpG association findings in models including SNPs and APOL1. Table S4: eFORGE annotations for top 5 CpGs across DNase I hotspots from the Roadmap Epigenomics consortium. Table S5: eFORGE annotations for top 5 CpGs across HMM chromatin states from the Roadmap Epigenomics consortium. Table S6: eFORGE annotations for top 5 CpGs across histone mark broadPeaks from the Roadmap Epigenomics consortium. Fig. S1. Manhattan plot showing CpGs associated with APOL1 risk alleles in the discovery study. X-axis shows the chromosome positions and Y-axis the -log10(p-value) for associations. The horizontal line is the significance threshold. [file 12864_2024_10226_MOESM1_ESM.zip]

Archive with 2 entries (2 files):
- Supplementary material BMC Genom updated.28.feb.2024_ESM.docx
- Tables S3-S6_revised.28feb2024_ESM.xlsx
