# Supplementary material for: African ancestry-derived APOL1 risk genotypes show proximal epigenetic associations
Source: BMC Genomics. 2024 May 8;25:452. doi: 10.1186/s12864-024-10226-0 (PMC11077761; doi:10.1186/s12864-024-10226-0)
Supplement: Supplementary file 1 — Additional file 1: Table S1. Characteristics of WHI African American participants used for discovery and replication of meQTL CpGs. Table S2. Significant meQTL CpGs of APOL1 risk variants in WHI-BAA23 and replication in WHI-EMPC. Table 3. CpG association findings in models including SNPs and APOL1. Table S4: eFORGE annotations for top 5 CpGs across DNase I hotspots from the Roadmap Epigenomics consortium. Table S5: eFORGE annotations for top 5 CpGs across HMM chromatin states from the Roadmap Epigenomics consortium. Table S6: eFORGE annotations for top 5 CpGs across histone mark broadPeaks from the Roadmap Epigenomics consortium. Fig. S1. Manhattan plot showing CpGs associated with APOL1 risk alleles in the discovery study. X-axis shows the chromosome positions and Y-axis the -log10(p-value) for associations. The horizontal line is the significance threshold. [file 12864_2024_10226_MOESM1_ESM.zip › Tables S3-S6_revised.28feb2024_ESM.xlsx]

## Sheet: Table S3
Table S3. CpG association findings in models including SNPs and APOL1.
CpG	SNP	SNP pval	APOL1 pval
cg16121206	22:36239710	1.7e-92	0.076
cg16121206	22:36239921	1.1e-12	0.18
cg10543947	22:36239710	4.2e-41	0.01
cg15716373	22:36248476	5.2e-11	4.3e-20
cg15716373	22:36258099	2e-18	4.5e-25
cg15716373	22:36258966	4.8e-18	7.9e-26
cg15716373	22:36259467	5.6e-18	0.01
cg15716373	22:36260092	2.9e-18	1.4e-23
cg15716373	22:36260397	1.4e-17	0.0051
cg15716373	22:36260977	3e-18	1.4e-23
cg15716373	22:36264462	5.5e-18	1.4e-27
cg15716373	22:36267202	5.9e-13	3.1e-19
cg21855316	22:36180182	2.7e-10	6.1e-06
cg21855316	22:36186363	8.7e-13	7.3e-08
cg21855316	22:36199977	2.4e-09	0.02
cg21855316	22:36200606	3.3e-14	0.0074
cg21855316	22:36200970	1.1e-13	0.06
cg21855316	22:36201835	1.4e-09	0.018
cg21855316	22:36202141	1.2e-11	0.0087
cg21855316	22:36204013	1.3e-24	0.71
cg21855316	22:36204054	8.5e-43	0.3
cg21855316	22:36204245	2.3e-12	0.00034
cg21855316	22:36205011	4.7e-27	0.57
cg21855316	22:36206733	2.1e-47	0.19
cg21855316	22:36206968	3.3e-17	1e-05
cg21855316	22:36207106	7.7e-41	0.04
cg21855316	22:36207869	8.6e-14	0.43
cg21855316	22:36208428	5.5e-11	0.0015
cg21855316	22:36209285	2.2e-10	6.8e-05
cg21855316	22:36213886	4.8e-17	5.9e-08
cg21855316	22:36215187	9.6e-10	3.5e-05
cg21855316	22:36226340	4.8e-10	1.3e-08
cg21855316	22:36226860	9e-09	0.0002
cg21855316	22:36230678	1.7e-09	2.3e-07
cg21855316	22:36232530	4.3e-11	0.02
cg21855316	22:36236618	3.9e-09	1.1e-05
cg21855316	22:36237851	5.2e-09	1.3e-08
cg21855316	22:36237862	5.2e-09	1.3e-08
cg21855316	22:36238758	2.6e-09	7.9e-08

## Sheet: Table S4
Table S4. eFORGE annotations for top 5 CpGs across DNase I hotspots from the Roadmap Epigenomics consortium
Cell	Tissue	Datatype	File	Probe	Accession
E029 Primary monocytes from peripheral blood	Blood	DHS	E029-DNase.hotspot.fdr0.01.broad.bed.gz	cg10543947,cg15716373	E029
E032 Primary B cells from peripheral blood	Blood	DHS	E032-DNase.hotspot.fdr0.01.broad.bed.gz	cg10543947,cg16121206	E032
E033 Primary T cells from cord blood	Blood	DHS	E033-DNase.hotspot.fdr0.01.broad.bed.gz	cg10543947,cg16121206	E033
E034 Primary T cells from peripheral blood	Blood	DHS	E034-DNase.hotspot.fdr0.01.broad.bed.gz	cg10543947,cg16121206	E034
E046 Primary Natural Killer cells from peripheral	Blood	DHS	E046-DNase.hotspot.fdr0.01.broad.bed.gz	cg10543947	E046
E050 Primary hematopoietic stem cells G-CSF-mobili	Blood	DHS	E050-DNase.hotspot.fdr0.01.broad.bed.gz	cg10543947	E050
E051 Primary hematopoietic stem cells G-CSF-mobili	Blood	DHS	E051-DNase.hotspot.fdr0.01.broad.bed.gz	cg10543947,cg15716373	E051
E028 Breast variant Human Mammary Epithelial Cells	Breast	DHS	E028-DNase.hotspot.fdr0.01.broad.bed.gz	cg10543947,cg16121206	E028
E003 H1 Cells	ES Cell	DHS	E003-DNase.hotspot.fdr0.01.broad.bed.gz	cg10543947,cg15716373,cg16121206	E003
E004 H1 BMP4 Derived Mesendoderm Cultured Cells	ES Cell	DHS	E004-DNase.hotspot.fdr0.01.broad.bed.gz	cg10543947,cg15716373	E004
E005 H1 BMP4 Derived Trophoblast Cultured Cells	ES Cell	DHS	E005-DNase.hotspot.fdr0.01.broad.bed.gz	cg15716373	E005
E006 H1 Derived Mesenchymal Stem Cells	ES Cell	DHS	E006-DNase.hotspot.fdr0.01.broad.bed.gz	cg10543947,cg15716373	E006
E007 H1 Derived Neuronal Progenitor Cultured Cells	ES Cell	DHS	E007-DNase.hotspot.fdr0.01.broad.bed.gz	cg10543947,cg15716373	E007
E008 H9 Cells	ES Cell	DHS	E008-DNase.hotspot.fdr0.01.broad.bed.gz	cg10543947,cg15716373,cg16121206	E008
E085 Fetal Intestine Small	Feta Intestine Small	DHS	E085-DNase.hotspot.fdr0.01.broad.bed.gz	cg10543947,cg16121206,cg21855316	E085
E080 Fetal Adrenal Gland	Fetal Adrenal Gland	DHS	E080-DNase.hotspot.fdr0.01.broad.bed.gz	cg10543947,cg15716373,cg16121206	E080
E081 Fetal Brain Male	Fetal Brain	DHS	E081-DNase.hotspot.fdr0.01.broad.bed.gz	cg15716373	E081
E082 Fetal Brain Female	Fetal Brain	DHS	E082-DNase.hotspot.fdr0.01.broad.bed.gz	cg10543947,cg15716373	E082
E083 Fetal Heart	Fetal Heart	DHS	E083-DNase.hotspot.fdr0.01.broad.bed.gz	cg10543947,cg15716373,cg16121206	E083
E084 Fetal Intestine Large	Fetal Intestine Large	DHS	E084-DNase.hotspot.fdr0.01.broad.bed.gz	cg10543947,cg21855316	E084
E086 Fetal Kidney	Fetal Kidney	DHS	E086-DNase.hotspot.fdr0.01.broad.bed.gz	cg10543947,cg15716373,cg16121206	E086
E088 Fetal Lung	Fetal Lung	DHS	E088-DNase.hotspot.fdr0.01.broad.bed.gz	cg10543947,cg15716373,cg21855316	E088
E090 Fetal Muscle Leg	Fetal Muscle Leg	DHS	E090-DNase.hotspot.fdr0.01.broad.bed.gz	cg10543947,cg15716373,cg16121206	E090
E089 Fetal Muscle Trunk	Fetal Muscle Trunk	DHS	E089-DNase.hotspot.fdr0.01.broad.bed.gz	cg10543947,cg15716373	E089
E092 Fetal Stomach	Fetal Stomach	DHS	E092-DNase.hotspot.fdr0.01.broad.bed.gz	cg10543947,cg15716373,cg21855316	E092
E093 Fetal Thymus	Fetal Thymus	DHS	E093-DNase.hotspot.fdr0.01.broad.bed.gz	cg10543947,cg15716373,cg16121206	E093
E094 Gastric	Gastric	DHS	E094-DNase.hotspot.fdr0.01.broad.bed.gz	cg10543947	E094
E021 iPS DF 6.9 Cells	IPS cell	DHS	E021-DNase.hotspot.fdr0.01.broad.bed.gz	cg10543947,cg15716373,cg16121206	E021
E022 iPS DF 19.11 Cells	IPS cell	DHS	E022-DNase.hotspot.fdr0.01.broad.bed.gz	cg10543947,cg15716373,cg16121206	E022
E017 IMR90 fetal lung fibroblasts Cell Line	Lung	DHS	E017-DNase.hotspot.fdr0.01.broad.bed.gz	cg10543947,cg15716373,cg16121206	E017
E097 Ovary	Ovary	DHS	E097-DNase.hotspot.fdr0.01.broad.bed.gz	cg10543947,cg15716373,cg16121206	E097
E098 Pancreas	Pancreas	DHS	E098-DNase.hotspot.fdr0.01.broad.bed.gz	cg10543947,cg16121206	E098
E091 Placenta	Placenta	DHS	E091-DNase.hotspot.fdr0.01.broad.bed.gz	cg10543947,cg15716373,cg21855316	E091
E100 Psoas Muscle	Psoas Muscle	DHS	E100-DNase.hotspot.fdr0.01.broad.bed.gz	cg10543947,cg15716373	E100
E055 Foreskin Fibroblast Primary Cells skin01	Skin	DHS	E055-DNase.hotspot.fdr0.01.broad.bed.gz	cg10543947,cg16121206	E055
E056 Foreskin Fibroblast Primary Cells skin02	Skin	DHS	E056-DNase.hotspot.fdr0.01.broad.bed.gz	cg10543947	E056
E057 Foreskin Keratinocyte Primary Cells skin02	Skin	DHS	E057-DNase.hotspot.fdr0.01.broad.bed.gz	cg10543947	E057
E059 Foreskin Melanocyte Primary Cells skin01	Skin	DHS	E059-DNase.hotspot.fdr0.01.broad.bed.gz	cg10543947	E059
E109 Small Intestine	Small Intestine	DHS	E109-DNase.hotspot.fdr0.01.broad.bed.gz	cg10543947,cg21855316	E109

## Sheet: Table S5
Table S5. eFORGE annotations for top 5 CpGs across HMM (Hidden Markov Model) chromatin states from the Roadmap Epigenomics consortium
Cell	Tissue	Datatype	File	Probe	Accession
E063 Adipose Nuclei	Adipose	TssA	erc2-chromatin15state-all-files/E063_1_TssA.bed		E063
E063 Adipose Nuclei	Adipose	TssAFlnk	erc2-chromatin15state-all-files/E063_2_TssAFlnk.bed	cg10543947	E063
E063 Adipose Nuclei	Adipose	TxFlnk	erc2-chromatin15state-all-files/E063_3_TxFlnk.bed		E063
E063 Adipose Nuclei	Adipose	Tx	erc2-chromatin15state-all-files/E063_4_Tx.bed		E063
E063 Adipose Nuclei	Adipose	TxWk	erc2-chromatin15state-all-files/E063_5_TxWk.bed	cg21092464,cg21855316	E063
E063 Adipose Nuclei	Adipose	EnhG	erc2-chromatin15state-all-files/E063_6_EnhG.bed		E063
E063 Adipose Nuclei	Adipose	Enh	erc2-chromatin15state-all-files/E063_7_Enh.bed	cg15716373,cg16121206	E063
E063 Adipose Nuclei	Adipose	ZNF-Rpts	erc2-chromatin15state-all-files/E063_8_ZNF-Rpts.bed		E063
E063 Adipose Nuclei	Adipose	Het	erc2-chromatin15state-all-files/E063_9_Het.bed		E063
E063 Adipose Nuclei	Adipose	TssBiv	erc2-chromatin15state-all-files/E063_10_TssBiv.bed		E063
E063 Adipose Nuclei	Adipose	BivFlnk	erc2-chromatin15state-all-files/E063_11_BivFlnk.bed		E063
E063 Adipose Nuclei	Adipose	EnhBiv	erc2-chromatin15state-all-files/E063_12_EnhBiv.bed		E063
E063 Adipose Nuclei	Adipose	ReprPC	erc2-chromatin15state-all-files/E063_13_ReprPC.bed		E063
E063 Adipose Nuclei	Adipose	ReprPCWk	erc2-chromatin15state-all-files/E063_14_ReprPCWk.bed		E063
E063 Adipose Nuclei	Adipose	Quies	erc2-chromatin15state-all-files/E063_15_Quies.bed		E063
E080 Fetal Adrenal Gland	Adrenal	TssA	erc2-chromatin15state-all-files/E080_1_TssA.bed		E080
E080 Fetal Adrenal Gland	Adrenal	TssAFlnk	erc2-chromatin15state-all-files/E080_2_TssAFlnk.bed	cg10543947	E080
E080 Fetal Adrenal Gland	Adrenal	TxFlnk	erc2-chromatin15state-all-files/E080_3_TxFlnk.bed		E080
E080 Fetal Adrenal Gland	Adrenal	Tx	erc2-chromatin15state-all-files/E080_4_Tx.bed		E080
E080 Fetal Adrenal Gland	Adrenal	TxWk	erc2-chromatin15state-all-files/E080_5_TxWk.bed		E080
E080 Fetal Adrenal Gland	Adrenal	EnhG	erc2-chromatin15state-all-files/E080_6_EnhG.bed		E080
E080 Fetal Adrenal Gland	Adrenal	Enh	erc2-chromatin15state-all-files/E080_7_Enh.bed	cg16121206	E080
E080 Fetal Adrenal Gland	Adrenal	ZNF-Rpts	erc2-chromatin15state-all-files/E080_8_ZNF-Rpts.bed		E080
E080 Fetal Adrenal Gland	Adrenal	Het	erc2-chromatin15state-all-files/E080_9_Het.bed		E080
E080 Fetal Adrenal Gland	Adrenal	TssBiv	erc2-chromatin15state-all-files/E080_10_TssBiv.bed		E080
E080 Fetal Adrenal Gland	Adrenal	BivFlnk	erc2-chromatin15state-all-files/E080_11_BivFlnk.bed		E080
E080 Fetal Adrenal Gland	Adrenal	EnhBiv	erc2-chromatin15state-all-files/E080_12_EnhBiv.bed	cg15716373	E080
E080 Fetal Adrenal Gland	Adrenal	ReprPC	erc2-chromatin15state-all-files/E080_13_ReprPC.bed		E080
E080 Fetal Adrenal Gland	Adrenal	ReprPCWk	erc2-chromatin15state-all-files/E080_14_ReprPCWk.bed	cg21092464,cg21855316	E080
E080 Fetal Adrenal Gland	Adrenal	Quies	erc2-chromatin15state-all-files/E080_15_Quies.bed		E080
E029 Primary monocytes from peripheral blood	Blood	TssA	erc2-chromatin15state-all-files/E029_1_TssA.bed		E029
E029 Primary monocytes from peripheral blood	Blood	TssAFlnk	erc2-chromatin15state-all-files/E029_2_TssAFlnk.bed		E029
E029 Primary monocytes from peripheral blood	Blood	TxFlnk	erc2-chromatin15state-all-files/E029_3_TxFlnk.bed		E029
E029 Primary monocytes from peripheral blood	Blood	Tx	erc2-chromatin15state-all-files/E029_4_Tx.bed		E029
E029 Primary monocytes from peripheral blood	Blood	TxWk	erc2-chromatin15state-all-files/E029_5_TxWk.bed	cg21092464	E029
E029 Primary monocytes from peripheral blood	Blood	EnhG	erc2-chromatin15state-all-files/E029_6_EnhG.bed		E029
E029 Primary monocytes from peripheral blood	Blood	Enh	erc2-chromatin15state-all-files/E029_7_Enh.bed	cg10543947,cg15716373,cg21855316	E029
E029 Primary monocytes from peripheral blood	Blood	ZNF-Rpts	erc2-chromatin15state-all-files/E029_8_ZNF-Rpts.bed		E029
E029 Primary monocytes from peripheral blood	Blood	Het	erc2-chromatin15state-all-files/E029_9_Het.bed		E029
E029 Primary monocytes from peripheral blood	Blood	TssBiv	erc2-chromatin15state-all-files/E029_10_TssBiv.bed		E029
E029 Primary monocytes from peripheral blood	Blood	BivFlnk	erc2-chromatin15state-all-files/E029_11_BivFlnk.bed		E029
E029 Primary monocytes from peripheral blood	Blood	EnhBiv	erc2-chromatin15state-all-files/E029_12_EnhBiv.bed		E029
E029 Primary monocytes from peripheral blood	Blood	ReprPC	erc2-chromatin15state-all-files/E029_13_ReprPC.bed		E029
E029 Primary monocytes from peripheral blood	Blood	ReprPCWk	erc2-chromatin15state-all-files/E029_14_ReprPCWk.bed		E029
E029 Primary monocytes from peripheral blood	Blood	Quies	erc2-chromatin15state-all-files/E029_15_Quies.bed	cg16121206	E029
E030 Primary neutrophils from peripheral blood	Blood	TssA	erc2-chromatin15state-all-files/E030_1_TssA.bed		E030
E030 Primary neutrophils from peripheral blood	Blood	TssAFlnk	erc2-chromatin15state-all-files/E030_2_TssAFlnk.bed	cg10543947	E030
E030 Primary neutrophils from peripheral blood	Blood	TxFlnk	erc2-chromatin15state-all-files/E030_3_TxFlnk.bed		E030
E030 Primary neutrophils from peripheral blood	Blood	Tx	erc2-chromatin15state-all-files/E030_4_Tx.bed		E030
E030 Primary neutrophils from peripheral blood	Blood	TxWk	erc2-chromatin15state-all-files/E030_5_TxWk.bed		E030
E030 Primary neutrophils from peripheral blood	Blood	EnhG	erc2-chromatin15state-all-files/E030_6_EnhG.bed		E030
E030 Primary neutrophils from peripheral blood	Blood	Enh	erc2-chromatin15state-all-files/E030_7_Enh.bed	cg15716373,cg16121206	E030
E030 Primary neutrophils from peripheral blood	Blood	ZNF-Rpts	erc2-chromatin15state-all-files/E030_8_ZNF-Rpts.bed		E030
E030 Primary neutrophils from peripheral blood	Blood	Het	erc2-chromatin15state-all-files/E030_9_Het.bed		E030
E030 Primary neutrophils from peripheral blood	Blood	TssBiv	erc2-chromatin15state-all-files/E030_10_TssBiv.bed		E030
E030 Primary neutrophils from peripheral blood	Blood	BivFlnk	erc2-chromatin15state-all-files/E030_11_BivFlnk.bed		E030
E030 Primary neutrophils from peripheral blood	Blood	EnhBiv	erc2-chromatin15state-all-files/E030_12_EnhBiv.bed		E030
E030 Primary neutrophils from peripheral blood	Blood	ReprPC	erc2-chromatin15state-all-files/E030_13_ReprPC.bed		E030
E030 Primary neutrophils from peripheral blood	Blood	ReprPCWk	erc2-chromatin15state-all-files/E030_14_ReprPCWk.bed	cg21092464,cg21855316	E030
E030 Primary neutrophils from peripheral blood	Blood	Quies	erc2-chromatin15state-all-files/E030_15_Quies.bed		E030
E031 Primary B cells from cord blood	Blood	TssA	erc2-chromatin15state-all-files/E031_1_TssA.bed		E031
E031 Primary B cells from cord blood	Blood	TssAFlnk	erc2-chromatin15state-all-files/E031_2_TssAFlnk.bed		E031
E031 Primary B cells from cord blood	Blood	TxFlnk	erc2-chromatin15state-all-files/E031_3_TxFlnk.bed		E031
E031 Primary B cells from cord blood	Blood	Tx	erc2-chromatin15state-all-files/E031_4_Tx.bed		E031
E031 Primary B cells from cord blood	Blood	TxWk	erc2-chromatin15state-all-files/E031_5_TxWk.bed	cg21092464,cg21855316	E031
E031 Primary B cells from cord blood	Blood	EnhG	erc2-chromatin15state-all-files/E031_6_EnhG.bed		E031
E031 Primary B cells from cord blood	Blood	Enh	erc2-chromatin15state-all-files/E031_7_Enh.bed	cg10543947,cg15716373,cg16121206	E031
E031 Primary B cells from cord blood	Blood	ZNF-Rpts	erc2-chromatin15state-all-files/E031_8_ZNF-Rpts.bed		E031
E031 Primary B cells from cord blood	Blood	Het	erc2-chromatin15state-all-files/E031_9_Het.bed		E031
E031 Primary B cells from cord blood	Blood	TssBiv	erc2-chromatin15state-all-files/E031_10_TssBiv.bed		E031
E031 Primary B cells from cord blood	Blood	BivFlnk	erc2-chromatin15state-all-files/E031_11_BivFlnk.bed		E031
E031 Primary B cells from cord blood	Blood	EnhBiv	erc2-chromatin15state-all-files/E031_12_EnhBiv.bed		E031
E031 Primary B cells from cord blood	Blood	ReprPC	erc2-chromatin15state-all-files/E031_13_ReprPC.bed		E031
E031 Primary B cells from cord blood	Blood	ReprPCWk	erc2-chromatin15state-all-files/E031_14_ReprPCWk.bed		E031
E031 Primary B cells from cord blood	Blood	Quies	erc2-chromatin15state-all-files/E031_15_Quies.bed		E031
E032 Primary B cells from peripheral blood	Blood	TssA	erc2-chromatin15state-all-files/E032_1_TssA.bed		E032
E032 Primary B cells from peripheral blood	Blood	TssAFlnk	erc2-chromatin15state-all-files/E032_2_TssAFlnk.bed	cg10543947	E032
E032 Primary B cells from peripheral blood	Blood	TxFlnk	erc2-chromatin15state-all-files/E032_3_TxFlnk.bed		E032
E032 Primary B cells from peripheral blood	Blood	Tx	erc2-chromatin15state-all-files/E032_4_Tx.bed	cg15716373	E032
E032 Primary B cells from peripheral blood	Blood	TxWk	erc2-chromatin15state-all-files/E032_5_TxWk.bed		E032
E032 Primary B cells from peripheral blood	Blood	EnhG	erc2-chromatin15state-all-files/E032_6_EnhG.bed		E032
E032 Primary B cells from peripheral blood	Blood	Enh	erc2-chromatin15state-all-files/E032_7_Enh.bed	cg16121206,cg21092464,cg21855316	E032
E032 Primary B cells from peripheral blood	Blood	ZNF-Rpts	erc2-chromatin15state-all-files/E032_8_ZNF-Rpts.bed		E032
E032 Primary B cells from peripheral blood	Blood	Het	erc2-chromatin15state-all-files/E032_9_Het.bed		E032
E032 Primary B cells from peripheral blood	Blood	TssBiv	erc2-chromatin15state-all-files/E032_10_TssBiv.bed		E032
E032 Primary B cells from peripheral blood	Blood	BivFlnk	erc2-chromatin15state-all-files/E032_11_BivFlnk.bed		E032
E032 Primary B cells from peripheral blood	Blood	EnhBiv	erc2-chromatin15state-all-files/E032_12_EnhBiv.bed		E032
E032 Primary B cells from peripheral blood	Blood	ReprPC	erc2-chromatin15state-all-files/E032_13_ReprPC.bed		E032
E032 Primary B cells from peripheral blood	Blood	ReprPCWk	erc2-chromatin15state-all-files/E032_14_ReprPCWk.bed		E032
E032 Primary B cells from peripheral blood	Blood	Quies	erc2-chromatin15state-all-files/E032_15_Quies.bed		E032
E033 Primary T cells from cord blood	Blood	TssA	erc2-chromatin15state-all-files/E033_1_TssA.bed		E033
E033 Primary T cells from cord blood	Blood	TssAFlnk	erc2-chromatin15state-all-files/E033_2_TssAFlnk.bed		E033
E033 Primary T cells from cord blood	Blood	TxFlnk	erc2-chromatin15state-all-files/E033_3_TxFlnk.bed		E033
E033 Primary T cells from cord blood	Blood	Tx	erc2-chromatin15state-all-files/E033_4_Tx.bed		E033
E033 Primary T cells from cord blood	Blood	TxWk	erc2-chromatin15state-all-files/E033_5_TxWk.bed		E033
E033 Primary T cells from cord blood	Blood	EnhG	erc2-chromatin15state-all-files/E033_6_EnhG.bed		E033
E033 Primary T cells from cord blood	Blood	Enh	erc2-chromatin15state-all-files/E033_7_Enh.bed	cg10543947,cg15716373,cg16121206	E033
E033 Primary T cells from cord blood	Blood	ZNF-Rpts	erc2-chromatin15state-all-files/E033_8_ZNF-Rpts.bed		E033
E033 Primary T cells from cord blood	Blood	Het	erc2-chromatin15state-all-files/E033_9_Het.bed		E033
E033 Primary T cells from cord blood	Blood	TssBiv	erc2-chromatin15state-all-files/E033_10_TssBiv.bed		E033
E033 Primary T cells from cord blood	Blood	BivFlnk	erc2-chromatin15state-all-files/E033_11_BivFlnk.bed		E033
E033 Primary T cells from cord blood	Blood	EnhBiv	erc2-chromatin15state-all-files/E033_12_EnhBiv.bed		E033
E033 Primary T cells from cord blood	Blood	ReprPC	erc2-chromatin15state-all-files/E033_13_ReprPC.bed		E033
E033 Primary T cells from cord blood	Blood	ReprPCWk	erc2-chromatin15state-all-files/E033_14_ReprPCWk.bed		E033
E033 Primary T cells from cord blood	Blood	Quies	erc2-chromatin15state-all-files/E033_15_Quies.bed	cg21092464,cg21855316	E033
E034 Primary T cells from peripheral blood	Blood	TssA	erc2-chromatin15state-all-files/E034_1_TssA.bed		E034
E034 Primary T cells from peripheral blood	Blood	TssAFlnk	erc2-chromatin15state-all-files/E034_2_TssAFlnk.bed	cg10543947	E034
E034 Primary T cells from peripheral blood	Blood	TxFlnk	erc2-chromatin15state-all-files/E034_3_TxFlnk.bed		E034
E034 Primary T cells from peripheral blood	Blood	Tx	erc2-chromatin15state-all-files/E034_4_Tx.bed		E034
E034 Primary T cells from peripheral blood	Blood	TxWk	erc2-chromatin15state-all-files/E034_5_TxWk.bed		E034
E034 Primary T cells from peripheral blood	Blood	EnhG	erc2-chromatin15state-all-files/E034_6_EnhG.bed	cg15716373	E034
E034 Primary T cells from peripheral blood	Blood	Enh	erc2-chromatin15state-all-files/E034_7_Enh.bed	cg16121206	E034
E034 Primary T cells from peripheral blood	Blood	ZNF-Rpts	erc2-chromatin15state-all-files/E034_8_ZNF-Rpts.bed		E034
E034 Primary T cells from peripheral blood	Blood	Het	erc2-chromatin15state-all-files/E034_9_Het.bed		E034
E034 Primary T cells from peripheral blood	Blood	TssBiv	erc2-chromatin15state-all-files/E034_10_TssBiv.bed		E034
E034 Primary T cells from peripheral blood	Blood	BivFlnk	erc2-chromatin15state-all-files/E034_11_BivFlnk.bed		E034
E034 Primary T cells from peripheral blood	Blood	EnhBiv	erc2-chromatin15state-all-files/E034_12_EnhBiv.bed		E034
E034 Primary T cells from peripheral blood	Blood	ReprPC	erc2-chromatin15state-all-files/E034_13_ReprPC.bed		E034
E034 Primary T cells from peripheral blood	Blood	ReprPCWk	erc2-chromatin15state-all-files/E034_14_ReprPCWk.bed	cg21092464,cg21855316	E034
E034 Primary T cells from peripheral blood	Blood	Quies	erc2-chromatin15state-all-files/E034_15_Quies.bed		E034
E035 Primary hematopoietic stem cells	Blood	TssA	erc2-chromatin15state-all-files/E035_1_TssA.bed		E035
E035 Primary hematopoietic stem cells	Blood	TssAFlnk	erc2-chromatin15state-all-files/E035_2_TssAFlnk.bed		E035
E035 Primary hematopoietic stem cells	Blood	TxFlnk	erc2-chromatin15state-all-files/E035_3_TxFlnk.bed		E035
E035 Primary hematopoietic stem cells	Blood	Tx	erc2-chromatin15state-all-files/E035_4_Tx.bed		E035
E035 Primary hematopoietic stem cells	Blood	TxWk	erc2-chromatin15state-all-files/E035_5_TxWk.bed		E035
E035 Primary hematopoietic stem cells	Blood	EnhG	erc2-chromatin15state-all-files/E035_6_EnhG.bed		E035
E035 Primary hematopoietic stem cells	Blood	Enh	erc2-chromatin15state-all-files/E035_7_Enh.bed	cg10543947,cg15716373,cg16121206	E035
E035 Primary hematopoietic stem cells	Blood	ZNF-Rpts	erc2-chromatin15state-all-files/E035_8_ZNF-Rpts.bed		E035
E035 Primary hematopoietic stem cells	Blood	Het	erc2-chromatin15state-all-files/E035_9_Het.bed		E035
E035 Primary hematopoietic stem cells	Blood	TssBiv	erc2-chromatin15state-all-files/E035_10_TssBiv.bed		E035
E035 Primary hematopoietic stem cells	Blood	BivFlnk	erc2-chromatin15state-all-files/E035_11_BivFlnk.bed		E035
E035 Primary hematopoietic stem cells	Blood	EnhBiv	erc2-chromatin15state-all-files/E035_12_EnhBiv.bed		E035
E035 Primary hematopoietic stem cells	Blood	ReprPC	erc2-chromatin15state-all-files/E035_13_ReprPC.bed		E035
E035 Primary hematopoietic stem cells	Blood	ReprPCWk	erc2-chromatin15state-all-files/E035_14_ReprPCWk.bed		E035
E035 Primary hematopoietic stem cells	Blood	Quies	erc2-chromatin15state-all-files/E035_15_Quies.bed	cg21092464,cg21855316	E035
E036 Primary hematopoietic stem cells short term culture	Blood	TssA	erc2-chromatin15state-all-files/E036_1_TssA.bed		E036
E036 Primary hematopoietic stem cells short term culture	Blood	TssAFlnk	erc2-chromatin15state-all-files/E036_2_TssAFlnk.bed	cg10543947	E036
E036 Primary hematopoietic stem cells short term culture	Blood	TxFlnk	erc2-chromatin15state-all-files/E036_3_TxFlnk.bed		E036
E036 Primary hematopoietic stem cells short term culture	Blood	Tx	erc2-chromatin15state-all-files/E036_4_Tx.bed		E036
E036 Primary hematopoietic stem cells short term culture	Blood	TxWk	erc2-chromatin15state-all-files/E036_5_TxWk.bed	cg21092464,cg21855316	E036
E036 Primary hematopoietic stem cells short term culture	Blood	EnhG	erc2-chromatin15state-all-files/E036_6_EnhG.bed		E036
E036 Primary hematopoietic stem cells short term culture	Blood	Enh	erc2-chromatin15state-all-files/E036_7_Enh.bed	cg15716373	E036
E036 Primary hematopoietic stem cells short term culture	Blood	ZNF-Rpts	erc2-chromatin15state-all-files/E036_8_ZNF-Rpts.bed		E036
E036 Primary hematopoietic stem cells short term culture	Blood	Het	erc2-chromatin15state-all-files/E036_9_Het.bed		E036
E036 Primary hematopoietic stem cells short term culture	Blood	TssBiv	erc2-chromatin15state-all-files/E036_10_TssBiv.bed		E036
E036 Primary hematopoietic stem cells short term culture	Blood	BivFlnk	erc2-chromatin15state-all-files/E036_11_BivFlnk.bed		E036
E036 Primary hematopoietic stem cells short term culture	Blood	EnhBiv	erc2-chromatin15state-all-files/E036_12_EnhBiv.bed		E036
E036 Primary hematopoietic stem cells short term culture	Blood	ReprPC	erc2-chromatin15state-all-files/E036_13_ReprPC.bed		E036
E036 Primary hematopoietic stem cells short term culture	Blood	ReprPCWk	erc2-chromatin15state-all-files/E036_14_ReprPCWk.bed		E036
E036 Primary hematopoietic stem cells short term culture	Blood	Quies	erc2-chromatin15state-all-files/E036_15_Quies.bed	cg16121206	E036
E037 Primary T helper memory cells from peripheral blood 2	Blood	TssA	erc2-chromatin15state-all-files/E037_1_TssA.bed		E037
E037 Primary T helper memory cells from peripheral blood 2	Blood	TssAFlnk	erc2-chromatin15state-all-files/E037_2_TssAFlnk.bed	cg10543947	E037
E037 Primary T helper memory cells from peripheral blood 2	Blood	TxFlnk	erc2-chromatin15state-all-files/E037_3_TxFlnk.bed		E037
E037 Primary T helper memory cells from peripheral blood 2	Blood	Tx	erc2-chromatin15state-all-files/E037_4_Tx.bed		E037
E037 Primary T helper memory cells from peripheral blood 2	Blood	TxWk	erc2-chromatin15state-all-files/E037_5_TxWk.bed		E037
E037 Primary T helper memory cells from peripheral blood 2	Blood	EnhG	erc2-chromatin15state-all-files/E037_6_EnhG.bed		E037
E037 Primary T helper memory cells from peripheral blood 2	Blood	Enh	erc2-chromatin15state-all-files/E037_7_Enh.bed	cg15716373,cg16121206	E037
E037 Primary T helper memory cells from peripheral blood 2	Blood	ZNF-Rpts	erc2-chromatin15state-all-files/E037_8_ZNF-Rpts.bed		E037
E037 Primary T helper memory cells from peripheral blood 2	Blood	Het	erc2-chromatin15state-all-files/E037_9_Het.bed		E037
E037 Primary T helper memory cells from peripheral blood 2	Blood	TssBiv	erc2-chromatin15state-all-files/E037_10_TssBiv.bed		E037
E037 Primary T helper memory cells from peripheral blood 2	Blood	BivFlnk	erc2-chromatin15state-all-files/E037_11_BivFlnk.bed		E037
E037 Primary T helper memory cells from peripheral blood 2	Blood	EnhBiv	erc2-chromatin15state-all-files/E037_12_EnhBiv.bed		E037
E037 Primary T helper memory cells from peripheral blood 2	Blood	ReprPC	erc2-chromatin15state-all-files/E037_13_ReprPC.bed		E037
E037 Primary T helper memory cells from peripheral blood 2	Blood	ReprPCWk	erc2-chromatin15state-all-files/E037_14_ReprPCWk.bed		E037
E037 Primary T helper memory cells from peripheral blood 2	Blood	Quies	erc2-chromatin15state-all-files/E037_15_Quies.bed	cg21092464,cg21855316	E037
E038 Primary T helper naive cells from peripheral blood	Blood	TssA	erc2-chromatin15state-all-files/E038_1_TssA.bed		E038
E038 Primary T helper naive cells from peripheral blood	Blood	TssAFlnk	erc2-chromatin15state-all-files/E038_2_TssAFlnk.bed	cg10543947,cg16121206	E038
E038 Primary T helper naive cells from peripheral blood	Blood	TxFlnk	erc2-chromatin15state-all-files/E038_3_TxFlnk.bed		E038
E038 Primary T helper naive cells from peripheral blood	Blood	Tx	erc2-chromatin15state-all-files/E038_4_Tx.bed		E038
E038 Primary T helper naive cells from peripheral blood	Blood	TxWk	erc2-chromatin15state-all-files/E038_5_TxWk.bed		E038
E038 Primary T helper naive cells from peripheral blood	Blood	EnhG	erc2-chromatin15state-all-files/E038_6_EnhG.bed	cg15716373	E038
E038 Primary T helper naive cells from peripheral blood	Blood	Enh	erc2-chromatin15state-all-files/E038_7_Enh.bed		E038
E038 Primary T helper naive cells from peripheral blood	Blood	ZNF-Rpts	erc2-chromatin15state-all-files/E038_8_ZNF-Rpts.bed		E038
E038 Primary T helper naive cells from peripheral blood	Blood	Het	erc2-chromatin15state-all-files/E038_9_Het.bed		E038
E038 Primary T helper naive cells from peripheral blood	Blood	TssBiv	erc2-chromatin15state-all-files/E038_10_TssBiv.bed		E038
E038 Primary T helper naive cells from peripheral blood	Blood	BivFlnk	erc2-chromatin15state-all-files/E038_11_BivFlnk.bed		E038
E038 Primary T helper naive cells from peripheral blood	Blood	EnhBiv	erc2-chromatin15state-all-files/E038_12_EnhBiv.bed		E038
E038 Primary T helper naive cells from peripheral blood	Blood	ReprPC	erc2-chromatin15state-all-files/E038_13_ReprPC.bed		E038
E038 Primary T helper naive cells from peripheral blood	Blood	ReprPCWk	erc2-chromatin15state-all-files/E038_14_ReprPCWk.bed		E038
E038 Primary T helper naive cells from peripheral blood	Blood	Quies	erc2-chromatin15state-all-files/E038_15_Quies.bed	cg21092464,cg21855316	E038
E039 Primary T helper naive cells from peripheral blood	Blood	TssA	erc2-chromatin15state-all-files/E039_1_TssA.bed		E039
E039 Primary T helper naive cells from peripheral blood	Blood	TssAFlnk	erc2-chromatin15state-all-files/E039_2_TssAFlnk.bed	cg10543947,cg16121206	E039
E039 Primary T helper naive cells from peripheral blood	Blood	TxFlnk	erc2-chromatin15state-all-files/E039_3_TxFlnk.bed		E039
E039 Primary T helper naive cells from peripheral blood	Blood	Tx	erc2-chromatin15state-all-files/E039_4_Tx.bed		E039
E039 Primary T helper naive cells from peripheral blood	Blood	TxWk	erc2-chromatin15state-all-files/E039_5_TxWk.bed		E039
E039 Primary T helper naive cells from peripheral blood	Blood	EnhG	erc2-chromatin15state-all-files/E039_6_EnhG.bed	cg15716373	E039
E039 Primary T helper naive cells from peripheral blood	Blood	Enh	erc2-chromatin15state-all-files/E039_7_Enh.bed		E039
E039 Primary T helper naive cells from peripheral blood	Blood	ZNF-Rpts	erc2-chromatin15state-all-files/E039_8_ZNF-Rpts.bed		E039
E039 Primary T helper naive cells from peripheral blood	Blood	Het	erc2-chromatin15state-all-files/E039_9_Het.bed		E039
E039 Primary T helper naive cells from peripheral blood	Blood	TssBiv	erc2-chromatin15state-all-files/E039_10_TssBiv.bed		E039
E039 Primary T helper naive cells from peripheral blood	Blood	BivFlnk	erc2-chromatin15state-all-files/E039_11_BivFlnk.bed		E039
E039 Primary T helper naive cells from peripheral blood	Blood	EnhBiv	erc2-chromatin15state-all-files/E039_12_EnhBiv.bed		E039
E039 Primary T helper naive cells from peripheral blood	Blood	ReprPC	erc2-chromatin15state-all-files/E039_13_ReprPC.bed		E039
E039 Primary T helper naive cells from peripheral blood	Blood	ReprPCWk	erc2-chromatin15state-all-files/E039_14_ReprPCWk.bed		E039
E039 Primary T helper naive cells from peripheral blood	Blood	Quies	erc2-chromatin15state-all-files/E039_15_Quies.bed	cg21092464,cg21855316	E039
E040 Primary T helper memory cells from peripheral blood 1	Blood	TssA	erc2-chromatin15state-all-files/E040_1_TssA.bed		E040
E040 Primary T helper memory cells from peripheral blood 1	Blood	TssAFlnk	erc2-chromatin15state-all-files/E040_2_TssAFlnk.bed	cg10543947	E040
E040 Primary T helper memory cells from peripheral blood 1	Blood	TxFlnk	erc2-chromatin15state-all-files/E040_3_TxFlnk.bed		E040
E040 Primary T helper memory cells from peripheral blood 1	Blood	Tx	erc2-chromatin15state-all-files/E040_4_Tx.bed		E040
E040 Primary T helper memory cells from peripheral blood 1	Blood	TxWk	erc2-chromatin15state-all-files/E040_5_TxWk.bed		E040
E040 Primary T helper memory cells from peripheral blood 1	Blood	EnhG	erc2-chromatin15state-all-files/E040_6_EnhG.bed		E040
E040 Primary T helper memory cells from peripheral blood 1	Blood	Enh	erc2-chromatin15state-all-files/E040_7_Enh.bed	cg15716373,cg16121206	E040
E040 Primary T helper memory cells from peripheral blood 1	Blood	ZNF-Rpts	erc2-chromatin15state-all-files/E040_8_ZNF-Rpts.bed		E040
E040 Primary T helper memory cells from peripheral blood 1	Blood	Het	erc2-chromatin15state-all-files/E040_9_Het.bed		E040
E040 Primary T helper memory cells from peripheral blood 1	Blood	TssBiv	erc2-chromatin15state-all-files/E040_10_TssBiv.bed		E040
E040 Primary T helper memory cells from peripheral blood 1	Blood	BivFlnk	erc2-chromatin15state-all-files/E040_11_BivFlnk.bed		E040
E040 Primary T helper memory cells from peripheral blood 1	Blood	EnhBiv	erc2-chromatin15state-all-files/E040_12_EnhBiv.bed		E040
E040 Primary T helper memory cells from peripheral blood 1	Blood	ReprPC	erc2-chromatin15state-all-files/E040_13_ReprPC.bed		E040
E040 Primary T helper memory cells from peripheral blood 1	Blood	ReprPCWk	erc2-chromatin15state-all-files/E040_14_ReprPCWk.bed		E040
E040 Primary T helper memory cells from peripheral blood 1	Blood	Quies	erc2-chromatin15state-all-files/E040_15_Quies.bed	cg21092464,cg21855316	E040
E041 Primary T helper cells PMA-I stimulated	Blood	TssA	erc2-chromatin15state-all-files/E041_1_TssA.bed		E041
E041 Primary T helper cells PMA-I stimulated	Blood	TssAFlnk	erc2-chromatin15state-all-files/E041_2_TssAFlnk.bed	cg10543947,cg16121206	E041
E041 Primary T helper cells PMA-I stimulated	Blood	TxFlnk	erc2-chromatin15state-all-files/E041_3_TxFlnk.bed		E041
E041 Primary T helper cells PMA-I stimulated	Blood	Tx	erc2-chromatin15state-all-files/E041_4_Tx.bed		E041
E041 Primary T helper cells PMA-I stimulated	Blood	TxWk	erc2-chromatin15state-all-files/E041_5_TxWk.bed		E041
E041 Primary T helper cells PMA-I stimulated	Blood	EnhG	erc2-chromatin15state-all-files/E041_6_EnhG.bed	cg15716373	E041
E041 Primary T helper cells PMA-I stimulated	Blood	Enh	erc2-chromatin15state-all-files/E041_7_Enh.bed		E041
E041 Primary T helper cells PMA-I stimulated	Blood	ZNF-Rpts	erc2-chromatin15state-all-files/E041_8_ZNF-Rpts.bed		E041
E041 Primary T helper cells PMA-I stimulated	Blood	Het	erc2-chromatin15state-all-files/E041_9_Het.bed		E041
E041 Primary T helper cells PMA-I stimulated	Blood	TssBiv	erc2-chromatin15state-all-files/E041_10_TssBiv.bed		E041
E041 Primary T helper cells PMA-I stimulated	Blood	BivFlnk	erc2-chromatin15state-all-files/E041_11_BivFlnk.bed		E041
E041 Primary T helper cells PMA-I stimulated	Blood	EnhBiv	erc2-chromatin15state-all-files/E041_12_EnhBiv.bed		E041
E041 Primary T helper cells PMA-I stimulated	Blood	ReprPC	erc2-chromatin15state-all-files/E041_13_ReprPC.bed		E041
E041 Primary T helper cells PMA-I stimulated	Blood	ReprPCWk	erc2-chromatin15state-all-files/E041_14_ReprPCWk.bed		E041
E041 Primary T helper cells PMA-I stimulated	Blood	Quies	erc2-chromatin15state-all-files/E041_15_Quies.bed	cg21092464,cg21855316	E041
E042 Primary T helper 17 cells PMA-I stimulated	Blood	TssA	erc2-chromatin15state-all-files/E042_1_TssA.bed		E042
E042 Primary T helper 17 cells PMA-I stimulated	Blood	TssAFlnk	erc2-chromatin15state-all-files/E042_2_TssAFlnk.bed	cg10543947	E042
E042 Primary T helper 17 cells PMA-I stimulated	Blood	TxFlnk	erc2-chromatin15state-all-files/E042_3_TxFlnk.bed		E042
E042 Primary T helper 17 cells PMA-I stimulated	Blood	Tx	erc2-chromatin15state-all-files/E042_4_Tx.bed		E042
E042 Primary T helper 17 cells PMA-I stimulated	Blood	TxWk	erc2-chromatin15state-all-files/E042_5_TxWk.bed		E042
E042 Primary T helper 17 cells PMA-I stimulated	Blood	EnhG	erc2-chromatin15state-all-files/E042_6_EnhG.bed		E042
E042 Primary T helper 17 cells PMA-I stimulated	Blood	Enh	erc2-chromatin15state-all-files/E042_7_Enh.bed	cg15716373,cg16121206	E042
E042 Primary T helper 17 cells PMA-I stimulated	Blood	ZNF-Rpts	erc2-chromatin15state-all-files/E042_8_ZNF-Rpts.bed		E042
E042 Primary T helper 17 cells PMA-I stimulated	Blood	Het	erc2-chromatin15state-all-files/E042_9_Het.bed		E042
E042 Primary T helper 17 cells PMA-I stimulated	Blood	TssBiv	erc2-chromatin15state-all-files/E042_10_TssBiv.bed		E042
E042 Primary T helper 17 cells PMA-I stimulated	Blood	BivFlnk	erc2-chromatin15state-all-files/E042_11_BivFlnk.bed		E042
E042 Primary T helper 17 cells PMA-I stimulated	Blood	EnhBiv	erc2-chromatin15state-all-files/E042_12_EnhBiv.bed		E042
E042 Primary T helper 17 cells PMA-I stimulated	Blood	ReprPC	erc2-chromatin15state-all-files/E042_13_ReprPC.bed		E042
E042 Primary T helper 17 cells PMA-I stimulated	Blood	ReprPCWk	erc2-chromatin15state-all-files/E042_14_ReprPCWk.bed		E042
E042 Primary T helper 17 cells PMA-I stimulated	Blood	Quies	erc2-chromatin15state-all-files/E042_15_Quies.bed	cg21092464,cg21855316	E042
E043 Primary T helper cells from peripheral blood	Blood	TssA	erc2-chromatin15state-all-files/E043_1_TssA.bed		E043
E043 Primary T helper cells from peripheral blood	Blood	TssAFlnk	erc2-chromatin15state-all-files/E043_2_TssAFlnk.bed	cg10543947	E043
E043 Primary T helper cells from peripheral blood	Blood	TxFlnk	erc2-chromatin15state-all-files/E043_3_TxFlnk.bed		E043
E043 Primary T helper cells from peripheral blood	Blood	Tx	erc2-chromatin15state-all-files/E043_4_Tx.bed		E043
E043 Primary T helper cells from peripheral blood	Blood	TxWk	erc2-chromatin15state-all-files/E043_5_TxWk.bed		E043
E043 Primary T helper cells from peripheral blood	Blood	EnhG	erc2-chromatin15state-all-files/E043_6_EnhG.bed	cg15716373	E043
E043 Primary T helper cells from peripheral blood	Blood	Enh	erc2-chromatin15state-all-files/E043_7_Enh.bed	cg16121206	E043
E043 Primary T helper cells from peripheral blood	Blood	ZNF-Rpts	erc2-chromatin15state-all-files/E043_8_ZNF-Rpts.bed		E043
E043 Primary T helper cells from peripheral blood	Blood	Het	erc2-chromatin15state-all-files/E043_9_Het.bed		E043
E043 Primary T helper cells from peripheral blood	Blood	TssBiv	erc2-chromatin15state-all-files/E043_10_TssBiv.bed		E043
E043 Primary T helper cells from peripheral blood	Blood	BivFlnk	erc2-chromatin15state-all-files/E043_11_BivFlnk.bed		E043
E043 Primary T helper cells from peripheral blood	Blood	EnhBiv	erc2-chromatin15state-all-files/E043_12_EnhBiv.bed		E043
E043 Primary T helper cells from peripheral blood	Blood	ReprPC	erc2-chromatin15state-all-files/E043_13_ReprPC.bed		E043
E043 Primary T helper cells from peripheral blood	Blood	ReprPCWk	erc2-chromatin15state-all-files/E043_14_ReprPCWk.bed		E043
E043 Primary T helper cells from peripheral blood	Blood	Quies	erc2-chromatin15state-all-files/E043_15_Quies.bed	cg21092464,cg21855316	E043
E044 Primary T regulatory cells from peripheral blood	Blood	TssA	erc2-chromatin15state-all-files/E044_1_TssA.bed		E044
E044 Primary T regulatory cells from peripheral blood	Blood	TssAFlnk	erc2-chromatin15state-all-files/E044_2_TssAFlnk.bed		E044
E044 Primary T regulatory cells from peripheral blood	Blood	TxFlnk	erc2-chromatin15state-all-files/E044_3_TxFlnk.bed		E044
E044 Primary T regulatory cells from peripheral blood	Blood	Tx	erc2-chromatin15state-all-files/E044_4_Tx.bed		E044
E044 Primary T regulatory cells from peripheral blood	Blood	TxWk	erc2-chromatin15state-all-files/E044_5_TxWk.bed		E044
E044 Primary T regulatory cells from peripheral blood	Blood	EnhG	erc2-chromatin15state-all-files/E044_6_EnhG.bed	cg15716373	E044
E044 Primary T regulatory cells from peripheral blood	Blood	Enh	erc2-chromatin15state-all-files/E044_7_Enh.bed	cg10543947,cg16121206	E044
E044 Primary T regulatory cells from peripheral blood	Blood	ZNF-Rpts	erc2-chromatin15state-all-files/E044_8_ZNF-Rpts.bed		E044
E044 Primary T regulatory cells from peripheral blood	Blood	Het	erc2-chromatin15state-all-files/E044_9_Het.bed		E044
E044 Primary T regulatory cells from peripheral blood	Blood	TssBiv	erc2-chromatin15state-all-files/E044_10_TssBiv.bed		E044
E044 Primary T regulatory cells from peripheral blood	Blood	BivFlnk	erc2-chromatin15state-all-files/E044_11_BivFlnk.bed		E044
E044 Primary T regulatory cells from peripheral blood	Blood	EnhBiv	erc2-chromatin15state-all-files/E044_12_EnhBiv.bed		E044
E044 Primary T regulatory cells from peripheral blood	Blood	ReprPC	erc2-chromatin15state-all-files/E044_13_ReprPC.bed		E044
E044 Primary T regulatory cells from peripheral blood	Blood	ReprPCWk	erc2-chromatin15state-all-files/E044_14_ReprPCWk.bed	cg21092464,cg21855316	E044
E044 Primary T regulatory cells from peripheral blood	Blood	Quies	erc2-chromatin15state-all-files/E044_15_Quies.bed		E044
E045 Primary T cells effector/memory enriched from peripheral blood	Blood	TssA	erc2-chromatin15state-all-files/E045_1_TssA.bed		E045
E045 Primary T cells effector/memory enriched from peripheral blood	Blood	TssAFlnk	erc2-chromatin15state-all-files/E045_2_TssAFlnk.bed	cg10543947	E045
E045 Primary T cells effector/memory enriched from peripheral blood	Blood	TxFlnk	erc2-chromatin15state-all-files/E045_3_TxFlnk.bed		E045
E045 Primary T cells effector/memory enriched from peripheral blood	Blood	Tx	erc2-chromatin15state-all-files/E045_4_Tx.bed		E045
E045 Primary T cells effector/memory enriched from peripheral blood	Blood	TxWk	erc2-chromatin15state-all-files/E045_5_TxWk.bed		E045
E045 Primary T cells effector/memory enriched from peripheral blood	Blood	EnhG	erc2-chromatin15state-all-files/E045_6_EnhG.bed		E045
E045 Primary T cells effector/memory enriched from peripheral blood	Blood	Enh	erc2-chromatin15state-all-files/E045_7_Enh.bed	cg15716373,cg16121206	E045
E045 Primary T cells effector/memory enriched from peripheral blood	Blood	ZNF-Rpts	erc2-chromatin15state-all-files/E045_8_ZNF-Rpts.bed		E045
E045 Primary T cells effector/memory enriched from peripheral blood	Blood	Het	erc2-chromatin15state-all-files/E045_9_Het.bed		E045
E045 Primary T cells effector/memory enriched from peripheral blood	Blood	TssBiv	erc2-chromatin15state-all-files/E045_10_TssBiv.bed		E045
E045 Primary T cells effector/memory enriched from peripheral blood	Blood	BivFlnk	erc2-chromatin15state-all-files/E045_11_BivFlnk.bed		E045
E045 Primary T cells effector/memory enriched from peripheral blood	Blood	EnhBiv	erc2-chromatin15state-all-files/E045_12_EnhBiv.bed		E045
E045 Primary T cells effector/memory enriched from peripheral blood	Blood	ReprPC	erc2-chromatin15state-all-files/E045_13_ReprPC.bed		E045
E045 Primary T cells effector/memory enriched from peripheral blood	Blood	ReprPCWk	erc2-chromatin15state-all-files/E045_14_ReprPCWk.bed		E045
E045 Primary T cells effector/memory enriched from peripheral blood	Blood	Quies	erc2-chromatin15state-all-files/E045_15_Quies.bed	cg21092464,cg21855316	E045
E046 Primary Natural Killer cells from peripheral blood	Blood	TssA	erc2-chromatin15state-all-files/E046_1_TssA.bed		E046
E046 Primary Natural Killer cells from peripheral blood	Blood	TssAFlnk	erc2-chromatin15state-all-files/E046_2_TssAFlnk.bed		E046
E046 Primary Natural Killer cells from peripheral blood	Blood	TxFlnk	erc2-chromatin15state-all-files/E046_3_TxFlnk.bed		E046
E046 Primary Natural Killer cells from peripheral blood	Blood	Tx	erc2-chromatin15state-all-files/E046_4_Tx.bed		E046
E046 Primary Natural Killer cells from peripheral blood	Blood	TxWk	erc2-chromatin15state-all-files/E046_5_TxWk.bed		E046
E046 Primary Natural Killer cells from peripheral blood	Blood	EnhG	erc2-chromatin15state-all-files/E046_6_EnhG.bed	cg15716373	E046
E046 Primary Natural Killer cells from peripheral blood	Blood	Enh	erc2-chromatin15state-all-files/E046_7_Enh.bed	cg10543947,cg16121206,cg21855316	E046
E046 Primary Natural Killer cells from peripheral blood	Blood	ZNF-Rpts	erc2-chromatin15state-all-files/E046_8_ZNF-Rpts.bed		E046
E046 Primary Natural Killer cells from peripheral blood	Blood	Het	erc2-chromatin15state-all-files/E046_9_Het.bed		E046
E046 Primary Natural Killer cells from peripheral blood	Blood	TssBiv	erc2-chromatin15state-all-files/E046_10_TssBiv.bed		E046
E046 Primary Natural Killer cells from peripheral blood	Blood	BivFlnk	erc2-chromatin15state-all-files/E046_11_BivFlnk.bed		E046
E046 Primary Natural Killer cells from peripheral blood	Blood	EnhBiv	erc2-chromatin15state-all-files/E046_12_EnhBiv.bed		E046
E046 Primary Natural Killer cells from peripheral blood	Blood	ReprPC	erc2-chromatin15state-all-files/E046_13_ReprPC.bed		E046
E046 Primary Natural Killer cells from peripheral blood	Blood	ReprPCWk	erc2-chromatin15state-all-files/E046_14_ReprPCWk.bed		E046
E046 Primary Natural Killer cells from peripheral blood	Blood	Quies	erc2-chromatin15state-all-files/E046_15_Quies.bed	cg21092464	E046
E047 Primary T CD8+ naive cells from peripheral blood	Blood	TssA	erc2-chromatin15state-all-files/E047_1_TssA.bed		E047
E047 Primary T CD8+ naive cells from peripheral blood	Blood	TssAFlnk	erc2-chromatin15state-all-files/E047_2_TssAFlnk.bed	cg10543947	E047
E047 Primary T CD8+ naive cells from peripheral blood	Blood	TxFlnk	erc2-chromatin15state-all-files/E047_3_TxFlnk.bed		E047
E047 Primary T CD8+ naive cells from peripheral blood	Blood	Tx	erc2-chromatin15state-all-files/E047_4_Tx.bed		E047
E047 Primary T CD8+ naive cells from peripheral blood	Blood	TxWk	erc2-chromatin15state-all-files/E047_5_TxWk.bed		E047
E047 Primary T CD8+ naive cells from peripheral blood	Blood	EnhG	erc2-chromatin15state-all-files/E047_6_EnhG.bed		E047
E047 Primary T CD8+ naive cells from peripheral blood	Blood	Enh	erc2-chromatin15state-all-files/E047_7_Enh.bed	cg15716373,cg16121206	E047
E047 Primary T CD8+ naive cells from peripheral blood	Blood	ZNF-Rpts	erc2-chromatin15state-all-files/E047_8_ZNF-Rpts.bed		E047
E047 Primary T CD8+ naive cells from peripheral blood	Blood	Het	erc2-chromatin15state-all-files/E047_9_Het.bed		E047
E047 Primary T CD8+ naive cells from peripheral blood	Blood	TssBiv	erc2-chromatin15state-all-files/E047_10_TssBiv.bed		E047
E047 Primary T CD8+ naive cells from peripheral blood	Blood	BivFlnk	erc2-chromatin15state-all-files/E047_11_BivFlnk.bed		E047
E047 Primary T CD8+ naive cells from peripheral blood	Blood	EnhBiv	erc2-chromatin15state-all-files/E047_12_EnhBiv.bed		E047
E047 Primary T CD8+ naive cells from peripheral blood	Blood	ReprPC	erc2-chromatin15state-all-files/E047_13_ReprPC.bed		E047
E047 Primary T CD8+ naive cells from peripheral blood	Blood	ReprPCWk	erc2-chromatin15state-all-files/E047_14_ReprPCWk.bed	cg21092464,cg21855316	E047
E047 Primary T CD8+ naive cells from peripheral blood	Blood	Quies	erc2-chromatin15state-all-files/E047_15_Quies.bed		E047
E048 Primary T CD8+ memory cells from peripheral blood	Blood	TssA	erc2-chromatin15state-all-files/E048_1_TssA.bed		E048
E048 Primary T CD8+ memory cells from peripheral blood	Blood	TssAFlnk	erc2-chromatin15state-all-files/E048_2_TssAFlnk.bed	cg10543947	E048
E048 Primary T CD8+ memory cells from peripheral blood	Blood	TxFlnk	erc2-chromatin15state-all-files/E048_3_TxFlnk.bed		E048
E048 Primary T CD8+ memory cells from peripheral blood	Blood	Tx	erc2-chromatin15state-all-files/E048_4_Tx.bed		E048
E048 Primary T CD8+ memory cells from peripheral blood	Blood	TxWk	erc2-chromatin15state-all-files/E048_5_TxWk.bed	cg15716373	E048
E048 Primary T CD8+ memory cells from peripheral blood	Blood	EnhG	erc2-chromatin15state-all-files/E048_6_EnhG.bed		E048
E048 Primary T CD8+ memory cells from peripheral blood	Blood	Enh	erc2-chromatin15state-all-files/E048_7_Enh.bed	cg16121206	E048
E048 Primary T CD8+ memory cells from peripheral blood	Blood	ZNF-Rpts	erc2-chromatin15state-all-files/E048_8_ZNF-Rpts.bed		E048
E048 Primary T CD8+ memory cells from peripheral blood	Blood	Het	erc2-chromatin15state-all-files/E048_9_Het.bed		E048
E048 Primary T CD8+ memory cells from peripheral blood	Blood	TssBiv	erc2-chromatin15state-all-files/E048_10_TssBiv.bed		E048
E048 Primary T CD8+ memory cells from peripheral blood	Blood	BivFlnk	erc2-chromatin15state-all-files/E048_11_BivFlnk.bed		E048
E048 Primary T CD8+ memory cells from peripheral blood	Blood	EnhBiv	erc2-chromatin15state-all-files/E048_12_EnhBiv.bed		E048
E048 Primary T CD8+ memory cells from peripheral blood	Blood	ReprPC	erc2-chromatin15state-all-files/E048_13_ReprPC.bed		E048
E048 Primary T CD8+ memory cells from peripheral blood	Blood	ReprPCWk	erc2-chromatin15state-all-files/E048_14_ReprPCWk.bed		E048
E048 Primary T CD8+ memory cells from peripheral blood	Blood	Quies	erc2-chromatin15state-all-files/E048_15_Quies.bed	cg21092464,cg21855316	E048
E050 Primary hematopoietic stem cells G-CSF-mobilized Female	Blood	TssA	erc2-chromatin15state-all-files/E050_1_TssA.bed	cg21855316	E050
E050 Primary hematopoietic stem cells G-CSF-mobilized Female	Blood	TssAFlnk	erc2-chromatin15state-all-files/E050_2_TssAFlnk.bed	cg10543947	E050
E050 Primary hematopoietic stem cells G-CSF-mobilized Female	Blood	TxFlnk	erc2-chromatin15state-all-files/E050_3_TxFlnk.bed		E050
E050 Primary hematopoietic stem cells G-CSF-mobilized Female	Blood	Tx	erc2-chromatin15state-all-files/E050_4_Tx.bed		E050
E050 Primary hematopoietic stem cells G-CSF-mobilized Female	Blood	TxWk	erc2-chromatin15state-all-files/E050_5_TxWk.bed		E050
E050 Primary hematopoietic stem cells G-CSF-mobilized Female	Blood	EnhG	erc2-chromatin15state-all-files/E050_6_EnhG.bed	cg15716373	E050
E050 Primary hematopoietic stem cells G-CSF-mobilized Female	Blood	Enh	erc2-chromatin15state-all-files/E050_7_Enh.bed	cg16121206	E050
E050 Primary hematopoietic stem cells G-CSF-mobilized Female	Blood	ZNF-Rpts	erc2-chromatin15state-all-files/E050_8_ZNF-Rpts.bed		E050
E050 Primary hematopoietic stem cells G-CSF-mobilized Female	Blood	Het	erc2-chromatin15state-all-files/E050_9_Het.bed		E050
E050 Primary hematopoietic stem cells G-CSF-mobilized Female	Blood	TssBiv	erc2-chromatin15state-all-files/E050_10_TssBiv.bed		E050
E050 Primary hematopoietic stem cells G-CSF-mobilized Female	Blood	BivFlnk	erc2-chromatin15state-all-files/E050_11_BivFlnk.bed		E050
E050 Primary hematopoietic stem cells G-CSF-mobilized Female	Blood	EnhBiv	erc2-chromatin15state-all-files/E050_12_EnhBiv.bed		E050
E050 Primary hematopoietic stem cells G-CSF-mobilized Female	Blood	ReprPC	erc2-chromatin15state-all-files/E050_13_ReprPC.bed		E050
E050 Primary hematopoietic stem cells G-CSF-mobilized Female	Blood	ReprPCWk	erc2-chromatin15state-all-files/E050_14_ReprPCWk.bed		E050
E050 Primary hematopoietic stem cells G-CSF-mobilized Female	Blood	Quies	erc2-chromatin15state-all-files/E050_15_Quies.bed	cg21092464	E050
E051 Primary hematopoietic stem cells G-CSF-mobilized Male	Blood	TssA	erc2-chromatin15state-all-files/E051_1_TssA.bed		E051
E051 Primary hematopoietic stem cells G-CSF-mobilized Male	Blood	TssAFlnk	erc2-chromatin15state-all-files/E051_2_TssAFlnk.bed	cg10543947,cg21855316	E051
E051 Primary hematopoietic stem cells G-CSF-mobilized Male	Blood	TxFlnk	erc2-chromatin15state-all-files/E051_3_TxFlnk.bed		E051
E051 Primary hematopoietic stem cells G-CSF-mobilized Male	Blood	Tx	erc2-chromatin15state-all-files/E051_4_Tx.bed		E051
E051 Primary hematopoietic stem cells G-CSF-mobilized Male	Blood	TxWk	erc2-chromatin15state-all-files/E051_5_TxWk.bed		E051
E051 Primary hematopoietic stem cells G-CSF-mobilized Male	Blood	EnhG	erc2-chromatin15state-all-files/E051_6_EnhG.bed	cg15716373	E051
E051 Primary hematopoietic stem cells G-CSF-mobilized Male	Blood	Enh	erc2-chromatin15state-all-files/E051_7_Enh.bed	cg16121206	E051
E051 Primary hematopoietic stem cells G-CSF-mobilized Male	Blood	ZNF-Rpts	erc2-chromatin15state-all-files/E051_8_ZNF-Rpts.bed		E051
E051 Primary hematopoietic stem cells G-CSF-mobilized Male	Blood	Het	erc2-chromatin15state-all-files/E051_9_Het.bed		E051
E051 Primary hematopoietic stem cells G-CSF-mobilized Male	Blood	TssBiv	erc2-chromatin15state-all-files/E051_10_TssBiv.bed		E051
E051 Primary hematopoietic stem cells G-CSF-mobilized Male	Blood	BivFlnk	erc2-chromatin15state-all-files/E051_11_BivFlnk.bed		E051
E051 Primary hematopoietic stem cells G-CSF-mobilized Male	Blood	EnhBiv	erc2-chromatin15state-all-files/E051_12_EnhBiv.bed		E051
E051 Primary hematopoietic stem cells G-CSF-mobilized Male	Blood	ReprPC	erc2-chromatin15state-all-files/E051_13_ReprPC.bed		E051
E051 Primary hematopoietic stem cells G-CSF-mobilized Male	Blood	ReprPCWk	erc2-chromatin15state-all-files/E051_14_ReprPCWk.bed		E051
E051 Primary hematopoietic stem cells G-CSF-mobilized Male	Blood	Quies	erc2-chromatin15state-all-files/E051_15_Quies.bed	cg21092464	E051
E062 Primary mononuclear cells from peripheral blood	Blood	TssA	erc2-chromatin15state-all-files/E062_1_TssA.bed		E062
E062 Primary mononuclear cells from peripheral blood	Blood	TssAFlnk	erc2-chromatin15state-all-files/E062_2_TssAFlnk.bed		E062
E062 Primary mononuclear cells from peripheral blood	Blood	TxFlnk	erc2-chromatin15state-all-files/E062_3_TxFlnk.bed		E062
E062 Primary mononuclear cells from peripheral blood	Blood	Tx	erc2-chromatin15state-all-files/E062_4_Tx.bed		E062
E062 Primary mononuclear cells from peripheral blood	Blood	TxWk	erc2-chromatin15state-all-files/E062_5_TxWk.bed		E062
E062 Primary mononuclear cells from peripheral blood	Blood	EnhG	erc2-chromatin15state-all-files/E062_6_EnhG.bed	cg15716373	E062
E062 Primary mononuclear cells from peripheral blood	Blood	Enh	erc2-chromatin15state-all-files/E062_7_Enh.bed	cg10543947,cg16121206	E062
E062 Primary mononuclear cells from peripheral blood	Blood	ZNF-Rpts	erc2-chromatin15state-all-files/E062_8_ZNF-Rpts.bed		E062
E062 Primary mononuclear cells from peripheral blood	Blood	Het	erc2-chromatin15state-all-files/E062_9_Het.bed		E062
E062 Primary mononuclear cells from peripheral blood	Blood	TssBiv	erc2-chromatin15state-all-files/E062_10_TssBiv.bed		E062
E062 Primary mononuclear cells from peripheral blood	Blood	BivFlnk	erc2-chromatin15state-all-files/E062_11_BivFlnk.bed		E062
E062 Primary mononuclear cells from peripheral blood	Blood	EnhBiv	erc2-chromatin15state-all-files/E062_12_EnhBiv.bed		E062
E062 Primary mononuclear cells from peripheral blood	Blood	ReprPC	erc2-chromatin15state-all-files/E062_13_ReprPC.bed		E062
E062 Primary mononuclear cells from peripheral blood	Blood	ReprPCWk	erc2-chromatin15state-all-files/E062_14_ReprPCWk.bed		E062
E062 Primary mononuclear cells from peripheral blood	Blood	Quies	erc2-chromatin15state-all-files/E062_15_Quies.bed	cg21092464,cg21855316	E062
E115 Dnd41 TCell Leukemia	Blood	TssA	erc2-chromatin15state-all-files/E115_1_TssA.bed		E115
E115 Dnd41 TCell Leukemia	Blood	TssAFlnk	erc2-chromatin15state-all-files/E115_2_TssAFlnk.bed	cg10543947,cg16121206	E115
E115 Dnd41 TCell Leukemia	Blood	TxFlnk	erc2-chromatin15state-all-files/E115_3_TxFlnk.bed		E115
E115 Dnd41 TCell Leukemia	Blood	Tx	erc2-chromatin15state-all-files/E115_4_Tx.bed		E115
E115 Dnd41 TCell Leukemia	Blood	TxWk	erc2-chromatin15state-all-files/E115_5_TxWk.bed		E115
E115 Dnd41 TCell Leukemia	Blood	EnhG	erc2-chromatin15state-all-files/E115_6_EnhG.bed		E115
E115 Dnd41 TCell Leukemia	Blood	Enh	erc2-chromatin15state-all-files/E115_7_Enh.bed	cg15716373	E115
E115 Dnd41 TCell Leukemia	Blood	ZNF-Rpts	erc2-chromatin15state-all-files/E115_8_ZNF-Rpts.bed		E115
E115 Dnd41 TCell Leukemia	Blood	Het	erc2-chromatin15state-all-files/E115_9_Het.bed		E115
E115 Dnd41 TCell Leukemia	Blood	TssBiv	erc2-chromatin15state-all-files/E115_10_TssBiv.bed		E115
E115 Dnd41 TCell Leukemia	Blood	BivFlnk	erc2-chromatin15state-all-files/E115_11_BivFlnk.bed		E115
E115 Dnd41 TCell Leukemia	Blood	EnhBiv	erc2-chromatin15state-all-files/E115_12_EnhBiv.bed		E115
E115 Dnd41 TCell Leukemia	Blood	ReprPC	erc2-chromatin15state-all-files/E115_13_ReprPC.bed		E115
E115 Dnd41 TCell Leukemia	Blood	ReprPCWk	erc2-chromatin15state-all-files/E115_14_ReprPCWk.bed		E115
E115 Dnd41 TCell Leukemia	Blood	Quies	erc2-chromatin15state-all-files/E115_15_Quies.bed	cg21092464,cg21855316	E115
E116 GM12878 Lymphoblastoid	Blood	TssA	erc2-chromatin15state-all-files/E116_1_TssA.bed		E116
E116 GM12878 Lymphoblastoid	Blood	TssAFlnk	erc2-chromatin15state-all-files/E116_2_TssAFlnk.bed	cg10543947,cg16121206	E116
E116 GM12878 Lymphoblastoid	Blood	TxFlnk	erc2-chromatin15state-all-files/E116_3_TxFlnk.bed		E116
E116 GM12878 Lymphoblastoid	Blood	Tx	erc2-chromatin15state-all-files/E116_4_Tx.bed		E116
E116 GM12878 Lymphoblastoid	Blood	TxWk	erc2-chromatin15state-all-files/E116_5_TxWk.bed	cg21092464,cg21855316	E116
E116 GM12878 Lymphoblastoid	Blood	EnhG	erc2-chromatin15state-all-files/E116_6_EnhG.bed	cg15716373	E116
E116 GM12878 Lymphoblastoid	Blood	Enh	erc2-chromatin15state-all-files/E116_7_Enh.bed		E116
E116 GM12878 Lymphoblastoid	Blood	ZNF-Rpts	erc2-chromatin15state-all-files/E116_8_ZNF-Rpts.bed		E116
E116 GM12878 Lymphoblastoid	Blood	Het	erc2-chromatin15state-all-files/E116_9_Het.bed		E116
E116 GM12878 Lymphoblastoid	Blood	TssBiv	erc2-chromatin15state-all-files/E116_10_TssBiv.bed		E116
E116 GM12878 Lymphoblastoid	Blood	BivFlnk	erc2-chromatin15state-all-files/E116_11_BivFlnk.bed		E116
E116 GM12878 Lymphoblastoid	Blood	EnhBiv	erc2-chromatin15state-all-files/E116_12_EnhBiv.bed		E116
E116 GM12878 Lymphoblastoid	Blood	ReprPC	erc2-chromatin15state-all-files/E116_13_ReprPC.bed		E116
E116 GM12878 Lymphoblastoid	Blood	ReprPCWk	erc2-chromatin15state-all-files/E116_14_ReprPCWk.bed		E116
E116 GM12878 Lymphoblastoid	Blood	Quies	erc2-chromatin15state-all-files/E116_15_Quies.bed		E116
E123 K562 Leukemia	Blood	TssA	erc2-chromatin15state-all-files/E123_1_TssA.bed		E123
E123 K562 Leukemia	Blood	TssAFlnk	erc2-chromatin15state-all-files/E123_2_TssAFlnk.bed	cg10543947,cg16121206	E123
E123 K562 Leukemia	Blood	TxFlnk	erc2-chromatin15state-all-files/E123_3_TxFlnk.bed		E123
E123 K562 Leukemia	Blood	Tx	erc2-chromatin15state-all-files/E123_4_Tx.bed		E123
E123 K562 Leukemia	Blood	TxWk	erc2-chromatin15state-all-files/E123_5_TxWk.bed		E123
E123 K562 Leukemia	Blood	EnhG	erc2-chromatin15state-all-files/E123_6_EnhG.bed		E123
E123 K562 Leukemia	Blood	Enh	erc2-chromatin15state-all-files/E123_7_Enh.bed	cg15716373,cg21855316	E123
E123 K562 Leukemia	Blood	ZNF-Rpts	erc2-chromatin15state-all-files/E123_8_ZNF-Rpts.bed		E123
E123 K562 Leukemia	Blood	Het	erc2-chromatin15state-all-files/E123_9_Het.bed		E123
E123 K562 Leukemia	Blood	TssBiv	erc2-chromatin15state-all-files/E123_10_TssBiv.bed		E123
E123 K562 Leukemia	Blood	BivFlnk	erc2-chromatin15state-all-files/E123_11_BivFlnk.bed		E123
E123 K562 Leukemia	Blood	EnhBiv	erc2-chromatin15state-all-files/E123_12_EnhBiv.bed		E123
E123 K562 Leukemia	Blood	ReprPC	erc2-chromatin15state-all-files/E123_13_ReprPC.bed		E123
E123 K562 Leukemia	Blood	ReprPCWk	erc2-chromatin15state-all-files/E123_14_ReprPCWk.bed		E123
E123 K562 Leukemia	Blood	Quies	erc2-chromatin15state-all-files/E123_15_Quies.bed	cg21092464	E123
E124 Monocytes-CD14+ RO01746 Primary Cells	Blood	TssA	erc2-chromatin15state-all-files/E124_1_TssA.bed		E124
E124 Monocytes-CD14+ RO01746 Primary Cells	Blood	TssAFlnk	erc2-chromatin15state-all-files/E124_2_TssAFlnk.bed	cg10543947,cg21855316	E124
E124 Monocytes-CD14+ RO01746 Primary Cells	Blood	TxFlnk	erc2-chromatin15state-all-files/E124_3_TxFlnk.bed		E124
E124 Monocytes-CD14+ RO01746 Primary Cells	Blood	Tx	erc2-chromatin15state-all-files/E124_4_Tx.bed		E124
E124 Monocytes-CD14+ RO01746 Primary Cells	Blood	TxWk	erc2-chromatin15state-all-files/E124_5_TxWk.bed	cg21092464	E124
E124 Monocytes-CD14+ RO01746 Primary Cells	Blood	EnhG	erc2-chromatin15state-all-files/E124_6_EnhG.bed		E124
E124 Monocytes-CD14+ RO01746 Primary Cells	Blood	Enh	erc2-chromatin15state-all-files/E124_7_Enh.bed	cg15716373,cg16121206	E124
E124 Monocytes-CD14+ RO01746 Primary Cells	Blood	ZNF-Rpts	erc2-chromatin15state-all-files/E124_8_ZNF-Rpts.bed		E124
E124 Monocytes-CD14+ RO01746 Primary Cells	Blood	Het	erc2-chromatin15state-all-files/E124_9_Het.bed		E124
E124 Monocytes-CD14+ RO01746 Primary Cells	Blood	TssBiv	erc2-chromatin15state-all-files/E124_10_TssBiv.bed		E124
E124 Monocytes-CD14+ RO01746 Primary Cells	Blood	BivFlnk	erc2-chromatin15state-all-files/E124_11_BivFlnk.bed		E124
E124 Monocytes-CD14+ RO01746 Primary Cells	Blood	EnhBiv	erc2-chromatin15state-all-files/E124_12_EnhBiv.bed		E124
E124 Monocytes-CD14+ RO01746 Primary Cells	Blood	ReprPC	erc2-chromatin15state-all-files/E124_13_ReprPC.bed		E124
E124 Monocytes-CD14+ RO01746 Primary Cells	Blood	ReprPCWk	erc2-chromatin15state-all-files/E124_14_ReprPCWk.bed		E124
E124 Monocytes-CD14+ RO01746 Primary Cells	Blood	Quies	erc2-chromatin15state-all-files/E124_15_Quies.bed		E124
E129 Osteoblast Primary Cells	Bone	TssA	erc2-chromatin15state-all-files/E129_1_TssA.bed		E129
E129 Osteoblast Primary Cells	Bone	TssAFlnk	erc2-chromatin15state-all-files/E129_2_TssAFlnk.bed	cg10543947,cg16121206	E129
E129 Osteoblast Primary Cells	Bone	TxFlnk	erc2-chromatin15state-all-files/E129_3_TxFlnk.bed		E129
E129 Osteoblast Primary Cells	Bone	Tx	erc2-chromatin15state-all-files/E129_4_Tx.bed		E129
E129 Osteoblast Primary Cells	Bone	TxWk	erc2-chromatin15state-all-files/E129_5_TxWk.bed	cg15716373	E129
E129 Osteoblast Primary Cells	Bone	EnhG	erc2-chromatin15state-all-files/E129_6_EnhG.bed		E129
E129 Osteoblast Primary Cells	Bone	Enh	erc2-chromatin15state-all-files/E129_7_Enh.bed		E129
E129 Osteoblast Primary Cells	Bone	ZNF-Rpts	erc2-chromatin15state-all-files/E129_8_ZNF-Rpts.bed		E129
E129 Osteoblast Primary Cells	Bone	Het	erc2-chromatin15state-all-files/E129_9_Het.bed		E129
E129 Osteoblast Primary Cells	Bone	TssBiv	erc2-chromatin15state-all-files/E129_10_TssBiv.bed		E129
E129 Osteoblast Primary Cells	Bone	BivFlnk	erc2-chromatin15state-all-files/E129_11_BivFlnk.bed		E129
E129 Osteoblast Primary Cells	Bone	EnhBiv	erc2-chromatin15state-all-files/E129_12_EnhBiv.bed		E129
E129 Osteoblast Primary Cells	Bone	ReprPC	erc2-chromatin15state-all-files/E129_13_ReprPC.bed		E129
E129 Osteoblast Primary Cells	Bone	ReprPCWk	erc2-chromatin15state-all-files/E129_14_ReprPCWk.bed	cg21092464,cg21855316	E129
E129 Osteoblast Primary Cells	Bone	Quies	erc2-chromatin15state-all-files/E129_15_Quies.bed		E129
E067 Brain Angular Gyrus	Brain	TssA	erc2-chromatin15state-all-files/E067_1_TssA.bed	cg10543947	E067
E067 Brain Angular Gyrus	Brain	TssAFlnk	erc2-chromatin15state-all-files/E067_2_TssAFlnk.bed	cg16121206	E067
E067 Brain Angular Gyrus	Brain	TxFlnk	erc2-chromatin15state-all-files/E067_3_TxFlnk.bed		E067
E067 Brain Angular Gyrus	Brain	Tx	erc2-chromatin15state-all-files/E067_4_Tx.bed		E067
E067 Brain Angular Gyrus	Brain	TxWk	erc2-chromatin15state-all-files/E067_5_TxWk.bed		E067
E067 Brain Angular Gyrus	Brain	EnhG	erc2-chromatin15state-all-files/E067_6_EnhG.bed		E067
E067 Brain Angular Gyrus	Brain	Enh	erc2-chromatin15state-all-files/E067_7_Enh.bed	cg15716373	E067
E067 Brain Angular Gyrus	Brain	ZNF-Rpts	erc2-chromatin15state-all-files/E067_8_ZNF-Rpts.bed		E067
E067 Brain Angular Gyrus	Brain	Het	erc2-chromatin15state-all-files/E067_9_Het.bed		E067
E067 Brain Angular Gyrus	Brain	TssBiv	erc2-chromatin15state-all-files/E067_10_TssBiv.bed		E067
E067 Brain Angular Gyrus	Brain	BivFlnk	erc2-chromatin15state-all-files/E067_11_BivFlnk.bed		E067
E067 Brain Angular Gyrus	Brain	EnhBiv	erc2-chromatin15state-all-files/E067_12_EnhBiv.bed		E067
E067 Brain Angular Gyrus	Brain	ReprPC	erc2-chromatin15state-all-files/E067_13_ReprPC.bed		E067
E067 Brain Angular Gyrus	Brain	ReprPCWk	erc2-chromatin15state-all-files/E067_14_ReprPCWk.bed		E067
E067 Brain Angular Gyrus	Brain	Quies	erc2-chromatin15state-all-files/E067_15_Quies.bed	cg21092464,cg21855316	E067
E068 Brain Anterior Caudate	Brain	TssA	erc2-chromatin15state-all-files/E068_1_TssA.bed	cg10543947	E068
E068 Brain Anterior Caudate	Brain	TssAFlnk	erc2-chromatin15state-all-files/E068_2_TssAFlnk.bed	cg16121206	E068
E068 Brain Anterior Caudate	Brain	TxFlnk	erc2-chromatin15state-all-files/E068_3_TxFlnk.bed		E068
E068 Brain Anterior Caudate	Brain	Tx	erc2-chromatin15state-all-files/E068_4_Tx.bed		E068
E068 Brain Anterior Caudate	Brain	TxWk	erc2-chromatin15state-all-files/E068_5_TxWk.bed		E068
E068 Brain Anterior Caudate	Brain	EnhG	erc2-chromatin15state-all-files/E068_6_EnhG.bed		E068
E068 Brain Anterior Caudate	Brain	Enh	erc2-chromatin15state-all-files/E068_7_Enh.bed	cg15716373	E068
E068 Brain Anterior Caudate	Brain	ZNF-Rpts	erc2-chromatin15state-all-files/E068_8_ZNF-Rpts.bed		E068
E068 Brain Anterior Caudate	Brain	Het	erc2-chromatin15state-all-files/E068_9_Het.bed		E068
E068 Brain Anterior Caudate	Brain	TssBiv	erc2-chromatin15state-all-files/E068_10_TssBiv.bed		E068
E068 Brain Anterior Caudate	Brain	BivFlnk	erc2-chromatin15state-all-files/E068_11_BivFlnk.bed		E068
E068 Brain Anterior Caudate	Brain	EnhBiv	erc2-chromatin15state-all-files/E068_12_EnhBiv.bed		E068
E068 Brain Anterior Caudate	Brain	ReprPC	erc2-chromatin15state-all-files/E068_13_ReprPC.bed		E068
E068 Brain Anterior Caudate	Brain	ReprPCWk	erc2-chromatin15state-all-files/E068_14_ReprPCWk.bed		E068
E068 Brain Anterior Caudate	Brain	Quies	erc2-chromatin15state-all-files/E068_15_Quies.bed	cg21092464,cg21855316	E068
E069 Brain Cingulate Gyrus	Brain	TssA	erc2-chromatin15state-all-files/E069_1_TssA.bed		E069
E069 Brain Cingulate Gyrus	Brain	TssAFlnk	erc2-chromatin15state-all-files/E069_2_TssAFlnk.bed	cg10543947	E069
E069 Brain Cingulate Gyrus	Brain	TxFlnk	erc2-chromatin15state-all-files/E069_3_TxFlnk.bed		E069
E069 Brain Cingulate Gyrus	Brain	Tx	erc2-chromatin15state-all-files/E069_4_Tx.bed		E069
E069 Brain Cingulate Gyrus	Brain	TxWk	erc2-chromatin15state-all-files/E069_5_TxWk.bed		E069
E069 Brain Cingulate Gyrus	Brain	EnhG	erc2-chromatin15state-all-files/E069_6_EnhG.bed		E069
E069 Brain Cingulate Gyrus	Brain	Enh	erc2-chromatin15state-all-files/E069_7_Enh.bed	cg15716373,cg16121206	E069
E069 Brain Cingulate Gyrus	Brain	ZNF-Rpts	erc2-chromatin15state-all-files/E069_8_ZNF-Rpts.bed		E069
E069 Brain Cingulate Gyrus	Brain	Het	erc2-chromatin15state-all-files/E069_9_Het.bed		E069
E069 Brain Cingulate Gyrus	Brain	TssBiv	erc2-chromatin15state-all-files/E069_10_TssBiv.bed		E069
E069 Brain Cingulate Gyrus	Brain	BivFlnk	erc2-chromatin15state-all-files/E069_11_BivFlnk.bed		E069
E069 Brain Cingulate Gyrus	Brain	EnhBiv	erc2-chromatin15state-all-files/E069_12_EnhBiv.bed		E069
E069 Brain Cingulate Gyrus	Brain	ReprPC	erc2-chromatin15state-all-files/E069_13_ReprPC.bed		E069
E069 Brain Cingulate Gyrus	Brain	ReprPCWk	erc2-chromatin15state-all-files/E069_14_ReprPCWk.bed		E069
E069 Brain Cingulate Gyrus	Brain	Quies	erc2-chromatin15state-all-files/E069_15_Quies.bed	cg21092464,cg21855316	E069
E070 Brain Germinal Matrix	Brain	TssA	erc2-chromatin15state-all-files/E070_1_TssA.bed		E070
E070 Brain Germinal Matrix	Brain	TssAFlnk	erc2-chromatin15state-all-files/E070_2_TssAFlnk.bed		E070
E070 Brain Germinal Matrix	Brain	TxFlnk	erc2-chromatin15state-all-files/E070_3_TxFlnk.bed		E070
E070 Brain Germinal Matrix	Brain	Tx	erc2-chromatin15state-all-files/E070_4_Tx.bed		E070
E070 Brain Germinal Matrix	Brain	TxWk	erc2-chromatin15state-all-files/E070_5_TxWk.bed		E070
E070 Brain Germinal Matrix	Brain	EnhG	erc2-chromatin15state-all-files/E070_6_EnhG.bed		E070
E070 Brain Germinal Matrix	Brain	Enh	erc2-chromatin15state-all-files/E070_7_Enh.bed	cg15716373	E070
E070 Brain Germinal Matrix	Brain	ZNF-Rpts	erc2-chromatin15state-all-files/E070_8_ZNF-Rpts.bed		E070
E070 Brain Germinal Matrix	Brain	Het	erc2-chromatin15state-all-files/E070_9_Het.bed		E070
E070 Brain Germinal Matrix	Brain	TssBiv	erc2-chromatin15state-all-files/E070_10_TssBiv.bed		E070
E070 Brain Germinal Matrix	Brain	BivFlnk	erc2-chromatin15state-all-files/E070_11_BivFlnk.bed		E070
E070 Brain Germinal Matrix	Brain	EnhBiv	erc2-chromatin15state-all-files/E070_12_EnhBiv.bed		E070
E070 Brain Germinal Matrix	Brain	ReprPC	erc2-chromatin15state-all-files/E070_13_ReprPC.bed		E070
E070 Brain Germinal Matrix	Brain	ReprPCWk	erc2-chromatin15state-all-files/E070_14_ReprPCWk.bed		E070
E070 Brain Germinal Matrix	Brain	Quies	erc2-chromatin15state-all-files/E070_15_Quies.bed	cg10543947,cg16121206,cg21092464,cg21855316	E070
E071 Brain Hippocampus Middle	Brain	TssA	erc2-chromatin15state-all-files/E071_1_TssA.bed		E071
E071 Brain Hippocampus Middle	Brain	TssAFlnk	erc2-chromatin15state-all-files/E071_2_TssAFlnk.bed	cg10543947,cg16121206	E071
E071 Brain Hippocampus Middle	Brain	TxFlnk	erc2-chromatin15state-all-files/E071_3_TxFlnk.bed		E071
E071 Brain Hippocampus Middle	Brain	Tx	erc2-chromatin15state-all-files/E071_4_Tx.bed		E071
E071 Brain Hippocampus Middle	Brain	TxWk	erc2-chromatin15state-all-files/E071_5_TxWk.bed		E071
E071 Brain Hippocampus Middle	Brain	EnhG	erc2-chromatin15state-all-files/E071_6_EnhG.bed		E071
E071 Brain Hippocampus Middle	Brain	Enh	erc2-chromatin15state-all-files/E071_7_Enh.bed		E071
E071 Brain Hippocampus Middle	Brain	ZNF-Rpts	erc2-chromatin15state-all-files/E071_8_ZNF-Rpts.bed		E071
E071 Brain Hippocampus Middle	Brain	Het	erc2-chromatin15state-all-files/E071_9_Het.bed		E071
E071 Brain Hippocampus Middle	Brain	TssBiv	erc2-chromatin15state-all-files/E071_10_TssBiv.bed		E071
E071 Brain Hippocampus Middle	Brain	BivFlnk	erc2-chromatin15state-all-files/E071_11_BivFlnk.bed		E071
E071 Brain Hippocampus Middle	Brain	EnhBiv	erc2-chromatin15state-all-files/E071_12_EnhBiv.bed		E071
E071 Brain Hippocampus Middle	Brain	ReprPC	erc2-chromatin15state-all-files/E071_13_ReprPC.bed		E071
E071 Brain Hippocampus Middle	Brain	ReprPCWk	erc2-chromatin15state-all-files/E071_14_ReprPCWk.bed		E071
E071 Brain Hippocampus Middle	Brain	Quies	erc2-chromatin15state-all-files/E071_15_Quies.bed	cg15716373,cg21092464,cg21855316	E071
E072 Brain Inferior Temporal Lobe	Brain	TssA	erc2-chromatin15state-all-files/E072_1_TssA.bed		E072
E072 Brain Inferior Temporal Lobe	Brain	TssAFlnk	erc2-chromatin15state-all-files/E072_2_TssAFlnk.bed	cg10543947,cg16121206	E072
E072 Brain Inferior Temporal Lobe	Brain	TxFlnk	erc2-chromatin15state-all-files/E072_3_TxFlnk.bed		E072
E072 Brain Inferior Temporal Lobe	Brain	Tx	erc2-chromatin15state-all-files/E072_4_Tx.bed		E072
E072 Brain Inferior Temporal Lobe	Brain	TxWk	erc2-chromatin15state-all-files/E072_5_TxWk.bed	cg15716373	E072
E072 Brain Inferior Temporal Lobe	Brain	EnhG	erc2-chromatin15state-all-files/E072_6_EnhG.bed		E072
E072 Brain Inferior Temporal Lobe	Brain	Enh	erc2-chromatin15state-all-files/E072_7_Enh.bed		E072
E072 Brain Inferior Temporal Lobe	Brain	ZNF-Rpts	erc2-chromatin15state-all-files/E072_8_ZNF-Rpts.bed		E072
E072 Brain Inferior Temporal Lobe	Brain	Het	erc2-chromatin15state-all-files/E072_9_Het.bed		E072
E072 Brain Inferior Temporal Lobe	Brain	TssBiv	erc2-chromatin15state-all-files/E072_10_TssBiv.bed		E072
E072 Brain Inferior Temporal Lobe	Brain	BivFlnk	erc2-chromatin15state-all-files/E072_11_BivFlnk.bed		E072
E072 Brain Inferior Temporal Lobe	Brain	EnhBiv	erc2-chromatin15state-all-files/E072_12_EnhBiv.bed		E072
E072 Brain Inferior Temporal Lobe	Brain	ReprPC	erc2-chromatin15state-all-files/E072_13_ReprPC.bed		E072
E072 Brain Inferior Temporal Lobe	Brain	ReprPCWk	erc2-chromatin15state-all-files/E072_14_ReprPCWk.bed		E072
E072 Brain Inferior Temporal Lobe	Brain	Quies	erc2-chromatin15state-all-files/E072_15_Quies.bed	cg21092464,cg21855316	E072
E073 Brain_Dorsolateral_Prefrontal_Cortex	Brain	TssA	erc2-chromatin15state-all-files/E073_1_TssA.bed		E073
E073 Brain_Dorsolateral_Prefrontal_Cortex	Brain	TssAFlnk	erc2-chromatin15state-all-files/E073_2_TssAFlnk.bed	cg10543947,cg16121206	E073
E073 Brain_Dorsolateral_Prefrontal_Cortex	Brain	TxFlnk	erc2-chromatin15state-all-files/E073_3_TxFlnk.bed		E073
E073 Brain_Dorsolateral_Prefrontal_Cortex	Brain	Tx	erc2-chromatin15state-all-files/E073_4_Tx.bed		E073
E073 Brain_Dorsolateral_Prefrontal_Cortex	Brain	TxWk	erc2-chromatin15state-all-files/E073_5_TxWk.bed		E073
E073 Brain_Dorsolateral_Prefrontal_Cortex	Brain	EnhG	erc2-chromatin15state-all-files/E073_6_EnhG.bed		E073
E073 Brain_Dorsolateral_Prefrontal_Cortex	Brain	Enh	erc2-chromatin15state-all-files/E073_7_Enh.bed	cg15716373	E073
E073 Brain_Dorsolateral_Prefrontal_Cortex	Brain	ZNF-Rpts	erc2-chromatin15state-all-files/E073_8_ZNF-Rpts.bed		E073
E073 Brain_Dorsolateral_Prefrontal_Cortex	Brain	Het	erc2-chromatin15state-all-files/E073_9_Het.bed		E073
E073 Brain_Dorsolateral_Prefrontal_Cortex	Brain	TssBiv	erc2-chromatin15state-all-files/E073_10_TssBiv.bed		E073
E073 Brain_Dorsolateral_Prefrontal_Cortex	Brain	BivFlnk	erc2-chromatin15state-all-files/E073_11_BivFlnk.bed		E073
E073 Brain_Dorsolateral_Prefrontal_Cortex	Brain	EnhBiv	erc2-chromatin15state-all-files/E073_12_EnhBiv.bed		E073
E073 Brain_Dorsolateral_Prefrontal_Cortex	Brain	ReprPC	erc2-chromatin15state-all-files/E073_13_ReprPC.bed		E073
E073 Brain_Dorsolateral_Prefrontal_Cortex	Brain	ReprPCWk	erc2-chromatin15state-all-files/E073_14_ReprPCWk.bed		E073
E073 Brain_Dorsolateral_Prefrontal_Cortex	Brain	Quies	erc2-chromatin15state-all-files/E073_15_Quies.bed	cg21092464,cg21855316	E073
E074 Brain Substantia Nigra	Brain	TssA	erc2-chromatin15state-all-files/E074_1_TssA.bed	cg10543947	E074
E074 Brain Substantia Nigra	Brain	TssAFlnk	erc2-chromatin15state-all-files/E074_2_TssAFlnk.bed	cg16121206	E074
E074 Brain Substantia Nigra	Brain	TxFlnk	erc2-chromatin15state-all-files/E074_3_TxFlnk.bed		E074
E074 Brain Substantia Nigra	Brain	Tx	erc2-chromatin15state-all-files/E074_4_Tx.bed		E074
E074 Brain Substantia Nigra	Brain	TxWk	erc2-chromatin15state-all-files/E074_5_TxWk.bed		E074
E074 Brain Substantia Nigra	Brain	EnhG	erc2-chromatin15state-all-files/E074_6_EnhG.bed		E074
E074 Brain Substantia Nigra	Brain	Enh	erc2-chromatin15state-all-files/E074_7_Enh.bed	cg15716373	E074
E074 Brain Substantia Nigra	Brain	ZNF-Rpts	erc2-chromatin15state-all-files/E074_8_ZNF-Rpts.bed		E074
E074 Brain Substantia Nigra	Brain	Het	erc2-chromatin15state-all-files/E074_9_Het.bed		E074
E074 Brain Substantia Nigra	Brain	TssBiv	erc2-chromatin15state-all-files/E074_10_TssBiv.bed		E074
E074 Brain Substantia Nigra	Brain	BivFlnk	erc2-chromatin15state-all-files/E074_11_BivFlnk.bed		E074
E074 Brain Substantia Nigra	Brain	EnhBiv	erc2-chromatin15state-all-files/E074_12_EnhBiv.bed		E074
E074 Brain Substantia Nigra	Brain	ReprPC	erc2-chromatin15state-all-files/E074_13_ReprPC.bed		E074
E074 Brain Substantia Nigra	Brain	ReprPCWk	erc2-chromatin15state-all-files/E074_14_ReprPCWk.bed		E074
E074 Brain Substantia Nigra	Brain	Quies	erc2-chromatin15state-all-files/E074_15_Quies.bed	cg21092464,cg21855316	E074
E081 Fetal Brain Male	Brain	TssA	erc2-chromatin15state-all-files/E081_1_TssA.bed		E081
E081 Fetal Brain Male	Brain	TssAFlnk	erc2-chromatin15state-all-files/E081_2_TssAFlnk.bed		E081
E081 Fetal Brain Male	Brain	TxFlnk	erc2-chromatin15state-all-files/E081_3_TxFlnk.bed		E081
E081 Fetal Brain Male	Brain	Tx	erc2-chromatin15state-all-files/E081_4_Tx.bed		E081
E081 Fetal Brain Male	Brain	TxWk	erc2-chromatin15state-all-files/E081_5_TxWk.bed		E081
E081 Fetal Brain Male	Brain	EnhG	erc2-chromatin15state-all-files/E081_6_EnhG.bed		E081
E081 Fetal Brain Male	Brain	Enh	erc2-chromatin15state-all-files/E081_7_Enh.bed	cg15716373	E081
E081 Fetal Brain Male	Brain	ZNF-Rpts	erc2-chromatin15state-all-files/E081_8_ZNF-Rpts.bed		E081
E081 Fetal Brain Male	Brain	Het	erc2-chromatin15state-all-files/E081_9_Het.bed	cg10543947,cg16121206	E081
E081 Fetal Brain Male	Brain	TssBiv	erc2-chromatin15state-all-files/E081_10_TssBiv.bed		E081
E081 Fetal Brain Male	Brain	BivFlnk	erc2-chromatin15state-all-files/E081_11_BivFlnk.bed		E081
E081 Fetal Brain Male	Brain	EnhBiv	erc2-chromatin15state-all-files/E081_12_EnhBiv.bed		E081
E081 Fetal Brain Male	Brain	ReprPC	erc2-chromatin15state-all-files/E081_13_ReprPC.bed		E081
E081 Fetal Brain Male	Brain	ReprPCWk	erc2-chromatin15state-all-files/E081_14_ReprPCWk.bed		E081
E081 Fetal Brain Male	Brain	Quies	erc2-chromatin15state-all-files/E081_15_Quies.bed	cg21092464,cg21855316	E081
E082 Fetal Brain Female	Brain	TssA	erc2-chromatin15state-all-files/E082_1_TssA.bed		E082
E082 Fetal Brain Female	Brain	TssAFlnk	erc2-chromatin15state-all-files/E082_2_TssAFlnk.bed		E082
E082 Fetal Brain Female	Brain	TxFlnk	erc2-chromatin15state-all-files/E082_3_TxFlnk.bed		E082
E082 Fetal Brain Female	Brain	Tx	erc2-chromatin15state-all-files/E082_4_Tx.bed		E082
E082 Fetal Brain Female	Brain	TxWk	erc2-chromatin15state-all-files/E082_5_TxWk.bed	cg10543947,cg15716373	E082
E082 Fetal Brain Female	Brain	EnhG	erc2-chromatin15state-all-files/E082_6_EnhG.bed		E082
E082 Fetal Brain Female	Brain	Enh	erc2-chromatin15state-all-files/E082_7_Enh.bed	cg16121206	E082
E082 Fetal Brain Female	Brain	ZNF-Rpts	erc2-chromatin15state-all-files/E082_8_ZNF-Rpts.bed		E082
E082 Fetal Brain Female	Brain	Het	erc2-chromatin15state-all-files/E082_9_Het.bed		E082
E082 Fetal Brain Female	Brain	TssBiv	erc2-chromatin15state-all-files/E082_10_TssBiv.bed		E082
E082 Fetal Brain Female	Brain	BivFlnk	erc2-chromatin15state-all-files/E082_11_BivFlnk.bed		E082
E082 Fetal Brain Female	Brain	EnhBiv	erc2-chromatin15state-all-files/E082_12_EnhBiv.bed		E082
E082 Fetal Brain Female	Brain	ReprPC	erc2-chromatin15state-all-files/E082_13_ReprPC.bed		E082
E082 Fetal Brain Female	Brain	ReprPCWk	erc2-chromatin15state-all-files/E082_14_ReprPCWk.bed		E082
E082 Fetal Brain Female	Brain	Quies	erc2-chromatin15state-all-files/E082_15_Quies.bed	cg21092464,cg21855316	E082
E125 NH-A Astrocytes Primary Cells	Brain	TssA	erc2-chromatin15state-all-files/E125_1_TssA.bed		E125
E125 NH-A Astrocytes Primary Cells	Brain	TssAFlnk	erc2-chromatin15state-all-files/E125_2_TssAFlnk.bed	cg10543947,cg16121206	E125
E125 NH-A Astrocytes Primary Cells	Brain	TxFlnk	erc2-chromatin15state-all-files/E125_3_TxFlnk.bed		E125
E125 NH-A Astrocytes Primary Cells	Brain	Tx	erc2-chromatin15state-all-files/E125_4_Tx.bed		E125
E125 NH-A Astrocytes Primary Cells	Brain	TxWk	erc2-chromatin15state-all-files/E125_5_TxWk.bed		E125
E125 NH-A Astrocytes Primary Cells	Brain	EnhG	erc2-chromatin15state-all-files/E125_6_EnhG.bed		E125
E125 NH-A Astrocytes Primary Cells	Brain	Enh	erc2-chromatin15state-all-files/E125_7_Enh.bed	cg15716373	E125
E125 NH-A Astrocytes Primary Cells	Brain	ZNF-Rpts	erc2-chromatin15state-all-files/E125_8_ZNF-Rpts.bed		E125
E125 NH-A Astrocytes Primary Cells	Brain	Het	erc2-chromatin15state-all-files/E125_9_Het.bed		E125
E125 NH-A Astrocytes Primary Cells	Brain	TssBiv	erc2-chromatin15state-all-files/E125_10_TssBiv.bed		E125
E125 NH-A Astrocytes Primary Cells	Brain	BivFlnk	erc2-chromatin15state-all-files/E125_11_BivFlnk.bed		E125
E125 NH-A Astrocytes Primary Cells	Brain	EnhBiv	erc2-chromatin15state-all-files/E125_12_EnhBiv.bed		E125
E125 NH-A Astrocytes Primary Cells	Brain	ReprPC	erc2-chromatin15state-all-files/E125_13_ReprPC.bed		E125
E125 NH-A Astrocytes Primary Cells	Brain	ReprPCWk	erc2-chromatin15state-all-files/E125_14_ReprPCWk.bed	cg21092464,cg21855316	E125
E125 NH-A Astrocytes Primary Cells	Brain	Quies	erc2-chromatin15state-all-files/E125_15_Quies.bed		E125
E119 HMEC Mammary Epithelial Primary Cells	Breast	TssA	erc2-chromatin15state-all-files/E119_1_TssA.bed		E119
E119 HMEC Mammary Epithelial Primary Cells	Breast	TssAFlnk	erc2-chromatin15state-all-files/E119_2_TssAFlnk.bed	cg10543947,cg16121206	E119
E119 HMEC Mammary Epithelial Primary Cells	Breast	TxFlnk	erc2-chromatin15state-all-files/E119_3_TxFlnk.bed		E119
E119 HMEC Mammary Epithelial Primary Cells	Breast	Tx	erc2-chromatin15state-all-files/E119_4_Tx.bed		E119
E119 HMEC Mammary Epithelial Primary Cells	Breast	TxWk	erc2-chromatin15state-all-files/E119_5_TxWk.bed		E119
E119 HMEC Mammary Epithelial Primary Cells	Breast	EnhG	erc2-chromatin15state-all-files/E119_6_EnhG.bed		E119
E119 HMEC Mammary Epithelial Primary Cells	Breast	Enh	erc2-chromatin15state-all-files/E119_7_Enh.bed		E119
E119 HMEC Mammary Epithelial Primary Cells	Breast	ZNF-Rpts	erc2-chromatin15state-all-files/E119_8_ZNF-Rpts.bed		E119
E119 HMEC Mammary Epithelial Primary Cells	Breast	Het	erc2-chromatin15state-all-files/E119_9_Het.bed		E119
E119 HMEC Mammary Epithelial Primary Cells	Breast	TssBiv	erc2-chromatin15state-all-files/E119_10_TssBiv.bed		E119
E119 HMEC Mammary Epithelial Primary Cells	Breast	BivFlnk	erc2-chromatin15state-all-files/E119_11_BivFlnk.bed		E119
E119 HMEC Mammary Epithelial Primary Cells	Breast	EnhBiv	erc2-chromatin15state-all-files/E119_12_EnhBiv.bed		E119
E119 HMEC Mammary Epithelial Primary Cells	Breast	ReprPC	erc2-chromatin15state-all-files/E119_13_ReprPC.bed		E119
E119 HMEC Mammary Epithelial Primary Cells	Breast	ReprPCWk	erc2-chromatin15state-all-files/E119_14_ReprPCWk.bed	cg21092464,cg21855316	E119
E119 HMEC Mammary Epithelial Primary Cells	Breast	Quies	erc2-chromatin15state-all-files/E119_15_Quies.bed	cg15716373	E119
E117 HeLa-S3 Cervical Carcinoma	Cervix	TssA	erc2-chromatin15state-all-files/E117_1_TssA.bed		E117
E117 HeLa-S3 Cervical Carcinoma	Cervix	TssAFlnk	erc2-chromatin15state-all-files/E117_2_TssAFlnk.bed	cg10543947,cg16121206	E117
E117 HeLa-S3 Cervical Carcinoma	Cervix	TxFlnk	erc2-chromatin15state-all-files/E117_3_TxFlnk.bed		E117
E117 HeLa-S3 Cervical Carcinoma	Cervix	Tx	erc2-chromatin15state-all-files/E117_4_Tx.bed		E117
E117 HeLa-S3 Cervical Carcinoma	Cervix	TxWk	erc2-chromatin15state-all-files/E117_5_TxWk.bed		E117
E117 HeLa-S3 Cervical Carcinoma	Cervix	EnhG	erc2-chromatin15state-all-files/E117_6_EnhG.bed		E117
E117 HeLa-S3 Cervical Carcinoma	Cervix	Enh	erc2-chromatin15state-all-files/E117_7_Enh.bed		E117
E117 HeLa-S3 Cervical Carcinoma	Cervix	ZNF-Rpts	erc2-chromatin15state-all-files/E117_8_ZNF-Rpts.bed		E117
E117 HeLa-S3 Cervical Carcinoma	Cervix	Het	erc2-chromatin15state-all-files/E117_9_Het.bed		E117
E117 HeLa-S3 Cervical Carcinoma	Cervix	TssBiv	erc2-chromatin15state-all-files/E117_10_TssBiv.bed		E117
E117 HeLa-S3 Cervical Carcinoma	Cervix	BivFlnk	erc2-chromatin15state-all-files/E117_11_BivFlnk.bed		E117
E117 HeLa-S3 Cervical Carcinoma	Cervix	EnhBiv	erc2-chromatin15state-all-files/E117_12_EnhBiv.bed		E117
E117 HeLa-S3 Cervical Carcinoma	Cervix	ReprPC	erc2-chromatin15state-all-files/E117_13_ReprPC.bed		E117
E117 HeLa-S3 Cervical Carcinoma	Cervix	ReprPCWk	erc2-chromatin15state-all-files/E117_14_ReprPCWk.bed		E117
E117 HeLa-S3 Cervical Carcinoma	Cervix	Quies	erc2-chromatin15state-all-files/E117_15_Quies.bed	cg15716373,cg21092464,cg21855316	E117
E075 Colonic Mucosa	Digestive	TssA	erc2-chromatin15state-all-files/E075_1_TssA.bed		E075
E075 Colonic Mucosa	Digestive	TssAFlnk	erc2-chromatin15state-all-files/E075_2_TssAFlnk.bed	cg10543947	E075
E075 Colonic Mucosa	Digestive	TxFlnk	erc2-chromatin15state-all-files/E075_3_TxFlnk.bed		E075
E075 Colonic Mucosa	Digestive	Tx	erc2-chromatin15state-all-files/E075_4_Tx.bed		E075
E075 Colonic Mucosa	Digestive	TxWk	erc2-chromatin15state-all-files/E075_5_TxWk.bed	cg15716373	E075
E075 Colonic Mucosa	Digestive	EnhG	erc2-chromatin15state-all-files/E075_6_EnhG.bed		E075
E075 Colonic Mucosa	Digestive	Enh	erc2-chromatin15state-all-files/E075_7_Enh.bed		E075
E075 Colonic Mucosa	Digestive	ZNF-Rpts	erc2-chromatin15state-all-files/E075_8_ZNF-Rpts.bed		E075
E075 Colonic Mucosa	Digestive	Het	erc2-chromatin15state-all-files/E075_9_Het.bed		E075
E075 Colonic Mucosa	Digestive	TssBiv	erc2-chromatin15state-all-files/E075_10_TssBiv.bed		E075
E075 Colonic Mucosa	Digestive	BivFlnk	erc2-chromatin15state-all-files/E075_11_BivFlnk.bed		E075
E075 Colonic Mucosa	Digestive	EnhBiv	erc2-chromatin15state-all-files/E075_12_EnhBiv.bed		E075
E075 Colonic Mucosa	Digestive	ReprPC	erc2-chromatin15state-all-files/E075_13_ReprPC.bed		E075
E075 Colonic Mucosa	Digestive	ReprPCWk	erc2-chromatin15state-all-files/E075_14_ReprPCWk.bed		E075
E075 Colonic Mucosa	Digestive	Quies	erc2-chromatin15state-all-files/E075_15_Quies.bed	cg16121206,cg21092464,cg21855316	E075
E077 Duodenum Mucosa	Digestive	TssA	erc2-chromatin15state-all-files/E077_1_TssA.bed	cg21855316	E077
E077 Duodenum Mucosa	Digestive	TssAFlnk	erc2-chromatin15state-all-files/E077_2_TssAFlnk.bed	cg10543947,cg16121206	E077
E077 Duodenum Mucosa	Digestive	TxFlnk	erc2-chromatin15state-all-files/E077_3_TxFlnk.bed		E077
E077 Duodenum Mucosa	Digestive	Tx	erc2-chromatin15state-all-files/E077_4_Tx.bed		E077
E077 Duodenum Mucosa	Digestive	TxWk	erc2-chromatin15state-all-files/E077_5_TxWk.bed		E077
E077 Duodenum Mucosa	Digestive	EnhG	erc2-chromatin15state-all-files/E077_6_EnhG.bed		E077
E077 Duodenum Mucosa	Digestive	Enh	erc2-chromatin15state-all-files/E077_7_Enh.bed	cg15716373	E077
E077 Duodenum Mucosa	Digestive	ZNF-Rpts	erc2-chromatin15state-all-files/E077_8_ZNF-Rpts.bed		E077
E077 Duodenum Mucosa	Digestive	Het	erc2-chromatin15state-all-files/E077_9_Het.bed		E077
E077 Duodenum Mucosa	Digestive	TssBiv	erc2-chromatin15state-all-files/E077_10_TssBiv.bed		E077
E077 Duodenum Mucosa	Digestive	BivFlnk	erc2-chromatin15state-all-files/E077_11_BivFlnk.bed		E077
E077 Duodenum Mucosa	Digestive	EnhBiv	erc2-chromatin15state-all-files/E077_12_EnhBiv.bed		E077
E077 Duodenum Mucosa	Digestive	ReprPC	erc2-chromatin15state-all-files/E077_13_ReprPC.bed		E077
E077 Duodenum Mucosa	Digestive	ReprPCWk	erc2-chromatin15state-all-files/E077_14_ReprPCWk.bed		E077
E077 Duodenum Mucosa	Digestive	Quies	erc2-chromatin15state-all-files/E077_15_Quies.bed	cg21092464	E077
E079 Esophagus	Digestive	TssA	erc2-chromatin15state-all-files/E079_1_TssA.bed		E079
E079 Esophagus	Digestive	TssAFlnk	erc2-chromatin15state-all-files/E079_2_TssAFlnk.bed	cg10543947	E079
E079 Esophagus	Digestive	TxFlnk	erc2-chromatin15state-all-files/E079_3_TxFlnk.bed		E079
E079 Esophagus	Digestive	Tx	erc2-chromatin15state-all-files/E079_4_Tx.bed		E079
E079 Esophagus	Digestive	TxWk	erc2-chromatin15state-all-files/E079_5_TxWk.bed	cg15716373	E079
E079 Esophagus	Digestive	EnhG	erc2-chromatin15state-all-files/E079_6_EnhG.bed		E079
E079 Esophagus	Digestive	Enh	erc2-chromatin15state-all-files/E079_7_Enh.bed	cg16121206,cg21855316	E079
E079 Esophagus	Digestive	ZNF-Rpts	erc2-chromatin15state-all-files/E079_8_ZNF-Rpts.bed		E079
E079 Esophagus	Digestive	Het	erc2-chromatin15state-all-files/E079_9_Het.bed		E079
E079 Esophagus	Digestive	TssBiv	erc2-chromatin15state-all-files/E079_10_TssBiv.bed		E079
E079 Esophagus	Digestive	BivFlnk	erc2-chromatin15state-all-files/E079_11_BivFlnk.bed		E079
E079 Esophagus	Digestive	EnhBiv	erc2-chromatin15state-all-files/E079_12_EnhBiv.bed		E079
E079 Esophagus	Digestive	ReprPC	erc2-chromatin15state-all-files/E079_13_ReprPC.bed		E079
E079 Esophagus	Digestive	ReprPCWk	erc2-chromatin15state-all-files/E079_14_ReprPCWk.bed		E079
E079 Esophagus	Digestive	Quies	erc2-chromatin15state-all-files/E079_15_Quies.bed	cg21092464	E079
E084 Fetal Intestine Large	Digestive	TssA	erc2-chromatin15state-all-files/E084_1_TssA.bed		E084
E084 Fetal Intestine Large	Digestive	TssAFlnk	erc2-chromatin15state-all-files/E084_2_TssAFlnk.bed	cg10543947	E084
E084 Fetal Intestine Large	Digestive	TxFlnk	erc2-chromatin15state-all-files/E084_3_TxFlnk.bed		E084
E084 Fetal Intestine Large	Digestive	Tx	erc2-chromatin15state-all-files/E084_4_Tx.bed		E084
E084 Fetal Intestine Large	Digestive	TxWk	erc2-chromatin15state-all-files/E084_5_TxWk.bed		E084
E084 Fetal Intestine Large	Digestive	EnhG	erc2-chromatin15state-all-files/E084_6_EnhG.bed		E084
E084 Fetal Intestine Large	Digestive	Enh	erc2-chromatin15state-all-files/E084_7_Enh.bed	cg15716373,cg16121206,cg21092464,cg21855316	E084
E084 Fetal Intestine Large	Digestive	ZNF-Rpts	erc2-chromatin15state-all-files/E084_8_ZNF-Rpts.bed		E084
E084 Fetal Intestine Large	Digestive	Het	erc2-chromatin15state-all-files/E084_9_Het.bed		E084
E084 Fetal Intestine Large	Digestive	TssBiv	erc2-chromatin15state-all-files/E084_10_TssBiv.bed		E084
E084 Fetal Intestine Large	Digestive	BivFlnk	erc2-chromatin15state-all-files/E084_11_BivFlnk.bed		E084
E084 Fetal Intestine Large	Digestive	EnhBiv	erc2-chromatin15state-all-files/E084_12_EnhBiv.bed		E084
E084 Fetal Intestine Large	Digestive	ReprPC	erc2-chromatin15state-all-files/E084_13_ReprPC.bed		E084
E084 Fetal Intestine Large	Digestive	ReprPCWk	erc2-chromatin15state-all-files/E084_14_ReprPCWk.bed		E084
E084 Fetal Intestine Large	Digestive	Quies	erc2-chromatin15state-all-files/E084_15_Quies.bed		E084
E085 Fetal Intestine Small	Digestive	TssA	erc2-chromatin15state-all-files/E085_1_TssA.bed		E085
E085 Fetal Intestine Small	Digestive	TssAFlnk	erc2-chromatin15state-all-files/E085_2_TssAFlnk.bed	cg10543947	E085
E085 Fetal Intestine Small	Digestive	TxFlnk	erc2-chromatin15state-all-files/E085_3_TxFlnk.bed		E085
E085 Fetal Intestine Small	Digestive	Tx	erc2-chromatin15state-all-files/E085_4_Tx.bed		E085
E085 Fetal Intestine Small	Digestive	TxWk	erc2-chromatin15state-all-files/E085_5_TxWk.bed	cg15716373	E085
E085 Fetal Intestine Small	Digestive	EnhG	erc2-chromatin15state-all-files/E085_6_EnhG.bed		E085
E085 Fetal Intestine Small	Digestive	Enh	erc2-chromatin15state-all-files/E085_7_Enh.bed	cg16121206,cg21092464,cg21855316	E085
E085 Fetal Intestine Small	Digestive	ZNF-Rpts	erc2-chromatin15state-all-files/E085_8_ZNF-Rpts.bed		E085
E085 Fetal Intestine Small	Digestive	Het	erc2-chromatin15state-all-files/E085_9_Het.bed		E085
E085 Fetal Intestine Small	Digestive	TssBiv	erc2-chromatin15state-all-files/E085_10_TssBiv.bed		E085
E085 Fetal Intestine Small	Digestive	BivFlnk	erc2-chromatin15state-all-files/E085_11_BivFlnk.bed		E085
E085 Fetal Intestine Small	Digestive	EnhBiv	erc2-chromatin15state-all-files/E085_12_EnhBiv.bed		E085
E085 Fetal Intestine Small	Digestive	ReprPC	erc2-chromatin15state-all-files/E085_13_ReprPC.bed		E085
E085 Fetal Intestine Small	Digestive	ReprPCWk	erc2-chromatin15state-all-files/E085_14_ReprPCWk.bed		E085
E085 Fetal Intestine Small	Digestive	Quies	erc2-chromatin15state-all-files/E085_15_Quies.bed		E085
E092 Fetal Stomach	Digestive	TssA	erc2-chromatin15state-all-files/E092_1_TssA.bed		E092
E092 Fetal Stomach	Digestive	TssAFlnk	erc2-chromatin15state-all-files/E092_2_TssAFlnk.bed	cg10543947	E092
E092 Fetal Stomach	Digestive	TxFlnk	erc2-chromatin15state-all-files/E092_3_TxFlnk.bed		E092
E092 Fetal Stomach	Digestive	Tx	erc2-chromatin15state-all-files/E092_4_Tx.bed		E092
E092 Fetal Stomach	Digestive	TxWk	erc2-chromatin15state-all-files/E092_5_TxWk.bed	cg21092464,cg21855316	E092
E092 Fetal Stomach	Digestive	EnhG	erc2-chromatin15state-all-files/E092_6_EnhG.bed		E092
E092 Fetal Stomach	Digestive	Enh	erc2-chromatin15state-all-files/E092_7_Enh.bed	cg15716373,cg16121206	E092
E092 Fetal Stomach	Digestive	ZNF-Rpts	erc2-chromatin15state-all-files/E092_8_ZNF-Rpts.bed		E092
E092 Fetal Stomach	Digestive	Het	erc2-chromatin15state-all-files/E092_9_Het.bed		E092
E092 Fetal Stomach	Digestive	TssBiv	erc2-chromatin15state-all-files/E092_10_TssBiv.bed		E092
E092 Fetal Stomach	Digestive	BivFlnk	erc2-chromatin15state-all-files/E092_11_BivFlnk.bed		E092
E092 Fetal Stomach	Digestive	EnhBiv	erc2-chromatin15state-all-files/E092_12_EnhBiv.bed		E092
E092 Fetal Stomach	Digestive	ReprPC	erc2-chromatin15state-all-files/E092_13_ReprPC.bed		E092
E092 Fetal Stomach	Digestive	ReprPCWk	erc2-chromatin15state-all-files/E092_14_ReprPCWk.bed		E092
E092 Fetal Stomach	Digestive	Quies	erc2-chromatin15state-all-files/E092_15_Quies.bed		E092
E094 Gastric	Digestive	TssA	erc2-chromatin15state-all-files/E094_1_TssA.bed		E094
E094 Gastric	Digestive	TssAFlnk	erc2-chromatin15state-all-files/E094_2_TssAFlnk.bed		E094
E094 Gastric	Digestive	TxFlnk	erc2-chromatin15state-all-files/E094_3_TxFlnk.bed		E094
E094 Gastric	Digestive	Tx	erc2-chromatin15state-all-files/E094_4_Tx.bed		E094
E094 Gastric	Digestive	TxWk	erc2-chromatin15state-all-files/E094_5_TxWk.bed	cg15716373,cg16121206,cg21092464,cg21855316	E094
E094 Gastric	Digestive	EnhG	erc2-chromatin15state-all-files/E094_6_EnhG.bed		E094
E094 Gastric	Digestive	Enh	erc2-chromatin15state-all-files/E094_7_Enh.bed	cg10543947	E094
E094 Gastric	Digestive	ZNF-Rpts	erc2-chromatin15state-all-files/E094_8_ZNF-Rpts.bed		E094
E094 Gastric	Digestive	Het	erc2-chromatin15state-all-files/E094_9_Het.bed		E094
E094 Gastric	Digestive	TssBiv	erc2-chromatin15state-all-files/E094_10_TssBiv.bed		E094
E094 Gastric	Digestive	BivFlnk	erc2-chromatin15state-all-files/E094_11_BivFlnk.bed		E094
E094 Gastric	Digestive	EnhBiv	erc2-chromatin15state-all-files/E094_12_EnhBiv.bed		E094
E094 Gastric	Digestive	ReprPC	erc2-chromatin15state-all-files/E094_13_ReprPC.bed		E094
E094 Gastric	Digestive	ReprPCWk	erc2-chromatin15state-all-files/E094_14_ReprPCWk.bed		E094
E094 Gastric	Digestive	Quies	erc2-chromatin15state-all-files/E094_15_Quies.bed		E094
E101 Rectal Mucosa Donor 29	Digestive	TssA	erc2-chromatin15state-all-files/E101_1_TssA.bed	cg10543947	E101
E101 Rectal Mucosa Donor 29	Digestive	TssAFlnk	erc2-chromatin15state-all-files/E101_2_TssAFlnk.bed		E101
E101 Rectal Mucosa Donor 29	Digestive	TxFlnk	erc2-chromatin15state-all-files/E101_3_TxFlnk.bed		E101
E101 Rectal Mucosa Donor 29	Digestive	Tx	erc2-chromatin15state-all-files/E101_4_Tx.bed		E101
E101 Rectal Mucosa Donor 29	Digestive	TxWk	erc2-chromatin15state-all-files/E101_5_TxWk.bed	cg15716373	E101
E101 Rectal Mucosa Donor 29	Digestive	EnhG	erc2-chromatin15state-all-files/E101_6_EnhG.bed		E101
E101 Rectal Mucosa Donor 29	Digestive	Enh	erc2-chromatin15state-all-files/E101_7_Enh.bed	cg16121206	E101
E101 Rectal Mucosa Donor 29	Digestive	ZNF-Rpts	erc2-chromatin15state-all-files/E101_8_ZNF-Rpts.bed		E101
E101 Rectal Mucosa Donor 29	Digestive	Het	erc2-chromatin15state-all-files/E101_9_Het.bed		E101
E101 Rectal Mucosa Donor 29	Digestive	TssBiv	erc2-chromatin15state-all-files/E101_10_TssBiv.bed		E101
E101 Rectal Mucosa Donor 29	Digestive	BivFlnk	erc2-chromatin15state-all-files/E101_11_BivFlnk.bed		E101
E101 Rectal Mucosa Donor 29	Digestive	EnhBiv	erc2-chromatin15state-all-files/E101_12_EnhBiv.bed		E101
E101 Rectal Mucosa Donor 29	Digestive	ReprPC	erc2-chromatin15state-all-files/E101_13_ReprPC.bed		E101
E101 Rectal Mucosa Donor 29	Digestive	ReprPCWk	erc2-chromatin15state-all-files/E101_14_ReprPCWk.bed		E101
E101 Rectal Mucosa Donor 29	Digestive	Quies	erc2-chromatin15state-all-files/E101_15_Quies.bed	cg21092464,cg21855316	E101
E102 Rectal Mucosa Donor 31	Digestive	TssA	erc2-chromatin15state-all-files/E102_1_TssA.bed		E102
E102 Rectal Mucosa Donor 31	Digestive	TssAFlnk	erc2-chromatin15state-all-files/E102_2_TssAFlnk.bed	cg10543947,cg16121206	E102
E102 Rectal Mucosa Donor 31	Digestive	TxFlnk	erc2-chromatin15state-all-files/E102_3_TxFlnk.bed		E102
E102 Rectal Mucosa Donor 31	Digestive	Tx	erc2-chromatin15state-all-files/E102_4_Tx.bed		E102
E102 Rectal Mucosa Donor 31	Digestive	TxWk	erc2-chromatin15state-all-files/E102_5_TxWk.bed		E102
E102 Rectal Mucosa Donor 31	Digestive	EnhG	erc2-chromatin15state-all-files/E102_6_EnhG.bed		E102
E102 Rectal Mucosa Donor 31	Digestive	Enh	erc2-chromatin15state-all-files/E102_7_Enh.bed	cg15716373	E102
E102 Rectal Mucosa Donor 31	Digestive	ZNF-Rpts	erc2-chromatin15state-all-files/E102_8_ZNF-Rpts.bed		E102
E102 Rectal Mucosa Donor 31	Digestive	Het	erc2-chromatin15state-all-files/E102_9_Het.bed		E102
E102 Rectal Mucosa Donor 31	Digestive	TssBiv	erc2-chromatin15state-all-files/E102_10_TssBiv.bed		E102
E102 Rectal Mucosa Donor 31	Digestive	BivFlnk	erc2-chromatin15state-all-files/E102_11_BivFlnk.bed		E102
E102 Rectal Mucosa Donor 31	Digestive	EnhBiv	erc2-chromatin15state-all-files/E102_12_EnhBiv.bed		E102
E102 Rectal Mucosa Donor 31	Digestive	ReprPC	erc2-chromatin15state-all-files/E102_13_ReprPC.bed		E102
E102 Rectal Mucosa Donor 31	Digestive	ReprPCWk	erc2-chromatin15state-all-files/E102_14_ReprPCWk.bed	cg21092464,cg21855316	E102
E102 Rectal Mucosa Donor 31	Digestive	Quies	erc2-chromatin15state-all-files/E102_15_Quies.bed		E102
E106 Sigmoid Colon	Digestive	TssA	erc2-chromatin15state-all-files/E106_1_TssA.bed		E106
E106 Sigmoid Colon	Digestive	TssAFlnk	erc2-chromatin15state-all-files/E106_2_TssAFlnk.bed		E106
E106 Sigmoid Colon	Digestive	TxFlnk	erc2-chromatin15state-all-files/E106_3_TxFlnk.bed		E106
E106 Sigmoid Colon	Digestive	Tx	erc2-chromatin15state-all-files/E106_4_Tx.bed		E106
E106 Sigmoid Colon	Digestive	TxWk	erc2-chromatin15state-all-files/E106_5_TxWk.bed	cg21092464,cg21855316	E106
E106 Sigmoid Colon	Digestive	EnhG	erc2-chromatin15state-all-files/E106_6_EnhG.bed	cg15716373	E106
E106 Sigmoid Colon	Digestive	Enh	erc2-chromatin15state-all-files/E106_7_Enh.bed		E106
E106 Sigmoid Colon	Digestive	ZNF-Rpts	erc2-chromatin15state-all-files/E106_8_ZNF-Rpts.bed		E106
E106 Sigmoid Colon	Digestive	Het	erc2-chromatin15state-all-files/E106_9_Het.bed		E106
E106 Sigmoid Colon	Digestive	TssBiv	erc2-chromatin15state-all-files/E106_10_TssBiv.bed		E106
E106 Sigmoid Colon	Digestive	BivFlnk	erc2-chromatin15state-all-files/E106_11_BivFlnk.bed		E106
E106 Sigmoid Colon	Digestive	EnhBiv	erc2-chromatin15state-all-files/E106_12_EnhBiv.bed		E106
E106 Sigmoid Colon	Digestive	ReprPC	erc2-chromatin15state-all-files/E106_13_ReprPC.bed		E106
E106 Sigmoid Colon	Digestive	ReprPCWk	erc2-chromatin15state-all-files/E106_14_ReprPCWk.bed		E106
E106 Sigmoid Colon	Digestive	Quies	erc2-chromatin15state-all-files/E106_15_Quies.bed	cg10543947,cg16121206	E106
E109 Small Intestine	Digestive	TssA	erc2-chromatin15state-all-files/E109_1_TssA.bed		E109
E109 Small Intestine	Digestive	TssAFlnk	erc2-chromatin15state-all-files/E109_2_TssAFlnk.bed		E109
E109 Small Intestine	Digestive	TxFlnk	erc2-chromatin15state-all-files/E109_3_TxFlnk.bed		E109
E109 Small Intestine	Digestive	Tx	erc2-chromatin15state-all-files/E109_4_Tx.bed		E109
E109 Small Intestine	Digestive	TxWk	erc2-chromatin15state-all-files/E109_5_TxWk.bed	cg15716373,cg21092464,cg21855316	E109
E109 Small Intestine	Digestive	EnhG	erc2-chromatin15state-all-files/E109_6_EnhG.bed		E109
E109 Small Intestine	Digestive	Enh	erc2-chromatin15state-all-files/E109_7_Enh.bed	cg10543947,cg16121206	E109
E109 Small Intestine	Digestive	ZNF-Rpts	erc2-chromatin15state-all-files/E109_8_ZNF-Rpts.bed		E109
E109 Small Intestine	Digestive	Het	erc2-chromatin15state-all-files/E109_9_Het.bed		E109
E109 Small Intestine	Digestive	TssBiv	erc2-chromatin15state-all-files/E109_10_TssBiv.bed		E109
E109 Small Intestine	Digestive	BivFlnk	erc2-chromatin15state-all-files/E109_11_BivFlnk.bed		E109
E109 Small Intestine	Digestive	EnhBiv	erc2-chromatin15state-all-files/E109_12_EnhBiv.bed		E109
E109 Small Intestine	Digestive	ReprPC	erc2-chromatin15state-all-files/E109_13_ReprPC.bed		E109
E109 Small Intestine	Digestive	ReprPCWk	erc2-chromatin15state-all-files/E109_14_ReprPCWk.bed		E109
E109 Small Intestine	Digestive	Quies	erc2-chromatin15state-all-files/E109_15_Quies.bed		E109
E110 Stomach Mucosa	Digestive	TssA	erc2-chromatin15state-all-files/E110_1_TssA.bed		E110
E110 Stomach Mucosa	Digestive	TssAFlnk	erc2-chromatin15state-all-files/E110_2_TssAFlnk.bed		E110
E110 Stomach Mucosa	Digestive	TxFlnk	erc2-chromatin15state-all-files/E110_3_TxFlnk.bed		E110
E110 Stomach Mucosa	Digestive	Tx	erc2-chromatin15state-all-files/E110_4_Tx.bed		E110
E110 Stomach Mucosa	Digestive	TxWk	erc2-chromatin15state-all-files/E110_5_TxWk.bed	cg15716373	E110
E110 Stomach Mucosa	Digestive	EnhG	erc2-chromatin15state-all-files/E110_6_EnhG.bed		E110
E110 Stomach Mucosa	Digestive	Enh	erc2-chromatin15state-all-files/E110_7_Enh.bed	cg10543947,cg16121206,cg21855316	E110
E110 Stomach Mucosa	Digestive	ZNF-Rpts	erc2-chromatin15state-all-files/E110_8_ZNF-Rpts.bed		E110
E110 Stomach Mucosa	Digestive	Het	erc2-chromatin15state-all-files/E110_9_Het.bed		E110
E110 Stomach Mucosa	Digestive	TssBiv	erc2-chromatin15state-all-files/E110_10_TssBiv.bed		E110
E110 Stomach Mucosa	Digestive	BivFlnk	erc2-chromatin15state-all-files/E110_11_BivFlnk.bed		E110
E110 Stomach Mucosa	Digestive	EnhBiv	erc2-chromatin15state-all-files/E110_12_EnhBiv.bed		E110
E110 Stomach Mucosa	Digestive	ReprPC	erc2-chromatin15state-all-files/E110_13_ReprPC.bed		E110
E110 Stomach Mucosa	Digestive	ReprPCWk	erc2-chromatin15state-all-files/E110_14_ReprPCWk.bed		E110
E110 Stomach Mucosa	Digestive	Quies	erc2-chromatin15state-all-files/E110_15_Quies.bed	cg21092464	E110
E122 HUVEC Umbilical Vein Endothelial Primary Cells	Endothelial	TssA	erc2-chromatin15state-all-files/E122_1_TssA.bed		E122
E122 HUVEC Umbilical Vein Endothelial Primary Cells	Endothelial	TssAFlnk	erc2-chromatin15state-all-files/E122_2_TssAFlnk.bed	cg10543947	E122
E122 HUVEC Umbilical Vein Endothelial Primary Cells	Endothelial	TxFlnk	erc2-chromatin15state-all-files/E122_3_TxFlnk.bed		E122
E122 HUVEC Umbilical Vein Endothelial Primary Cells	Endothelial	Tx	erc2-chromatin15state-all-files/E122_4_Tx.bed		E122
E122 HUVEC Umbilical Vein Endothelial Primary Cells	Endothelial	TxWk	erc2-chromatin15state-all-files/E122_5_TxWk.bed		E122
E122 HUVEC Umbilical Vein Endothelial Primary Cells	Endothelial	EnhG	erc2-chromatin15state-all-files/E122_6_EnhG.bed		E122
E122 HUVEC Umbilical Vein Endothelial Primary Cells	Endothelial	Enh	erc2-chromatin15state-all-files/E122_7_Enh.bed	cg15716373,cg16121206	E122
E122 HUVEC Umbilical Vein Endothelial Primary Cells	Endothelial	ZNF-Rpts	erc2-chromatin15state-all-files/E122_8_ZNF-Rpts.bed		E122
E122 HUVEC Umbilical Vein Endothelial Primary Cells	Endothelial	Het	erc2-chromatin15state-all-files/E122_9_Het.bed		E122
E122 HUVEC Umbilical Vein Endothelial Primary Cells	Endothelial	TssBiv	erc2-chromatin15state-all-files/E122_10_TssBiv.bed		E122
E122 HUVEC Umbilical Vein Endothelial Primary Cells	Endothelial	BivFlnk	erc2-chromatin15state-all-files/E122_11_BivFlnk.bed		E122
E122 HUVEC Umbilical Vein Endothelial Primary Cells	Endothelial	EnhBiv	erc2-chromatin15state-all-files/E122_12_EnhBiv.bed		E122
E122 HUVEC Umbilical Vein Endothelial Primary Cells	Endothelial	ReprPC	erc2-chromatin15state-all-files/E122_13_ReprPC.bed		E122
E122 HUVEC Umbilical Vein Endothelial Primary Cells	Endothelial	ReprPCWk	erc2-chromatin15state-all-files/E122_14_ReprPCWk.bed	cg21092464,cg21855316	E122
E122 HUVEC Umbilical Vein Endothelial Primary Cells	Endothelial	Quies	erc2-chromatin15state-all-files/E122_15_Quies.bed		E122
E027 Breast Myoepithelial Primary Cells	Epithelial	TssA	erc2-chromatin15state-all-files/E027_1_TssA.bed		E027
E027 Breast Myoepithelial Primary Cells	Epithelial	TssAFlnk	erc2-chromatin15state-all-files/E027_2_TssAFlnk.bed	cg10543947,cg16121206	E027
E027 Breast Myoepithelial Primary Cells	Epithelial	TxFlnk	erc2-chromatin15state-all-files/E027_3_TxFlnk.bed		E027
E027 Breast Myoepithelial Primary Cells	Epithelial	Tx	erc2-chromatin15state-all-files/E027_4_Tx.bed		E027
E027 Breast Myoepithelial Primary Cells	Epithelial	TxWk	erc2-chromatin15state-all-files/E027_5_TxWk.bed	cg15716373,cg21092464,cg21855316	E027
E027 Breast Myoepithelial Primary Cells	Epithelial	EnhG	erc2-chromatin15state-all-files/E027_6_EnhG.bed		E027
E027 Breast Myoepithelial Primary Cells	Epithelial	Enh	erc2-chromatin15state-all-files/E027_7_Enh.bed		E027
E027 Breast Myoepithelial Primary Cells	Epithelial	ZNF-Rpts	erc2-chromatin15state-all-files/E027_8_ZNF-Rpts.bed		E027
E027 Breast Myoepithelial Primary Cells	Epithelial	Het	erc2-chromatin15state-all-files/E027_9_Het.bed		E027
E027 Breast Myoepithelial Primary Cells	Epithelial	TssBiv	erc2-chromatin15state-all-files/E027_10_TssBiv.bed		E027
E027 Breast Myoepithelial Primary Cells	Epithelial	BivFlnk	erc2-chromatin15state-all-files/E027_11_BivFlnk.bed		E027
E027 Breast Myoepithelial Primary Cells	Epithelial	EnhBiv	erc2-chromatin15state-all-files/E027_12_EnhBiv.bed		E027
E027 Breast Myoepithelial Primary Cells	Epithelial	ReprPC	erc2-chromatin15state-all-files/E027_13_ReprPC.bed		E027
E027 Breast Myoepithelial Primary Cells	Epithelial	ReprPCWk	erc2-chromatin15state-all-files/E027_14_ReprPCWk.bed		E027
E027 Breast Myoepithelial Primary Cells	Epithelial	Quies	erc2-chromatin15state-all-files/E027_15_Quies.bed		E027
E028 Breast variant Human Mammary Epithelial Cells (vHMEC)	Epithelial	TssA	erc2-chromatin15state-all-files/E028_1_TssA.bed		E028
E028 Breast variant Human Mammary Epithelial Cells (vHMEC)	Epithelial	TssAFlnk	erc2-chromatin15state-all-files/E028_2_TssAFlnk.bed		E028
E028 Breast variant Human Mammary Epithelial Cells (vHMEC)	Epithelial	TxFlnk	erc2-chromatin15state-all-files/E028_3_TxFlnk.bed		E028
E028 Breast variant Human Mammary Epithelial Cells (vHMEC)	Epithelial	Tx	erc2-chromatin15state-all-files/E028_4_Tx.bed		E028
E028 Breast variant Human Mammary Epithelial Cells (vHMEC)	Epithelial	TxWk	erc2-chromatin15state-all-files/E028_5_TxWk.bed		E028
E028 Breast variant Human Mammary Epithelial Cells (vHMEC)	Epithelial	EnhG	erc2-chromatin15state-all-files/E028_6_EnhG.bed		E028
E028 Breast variant Human Mammary Epithelial Cells (vHMEC)	Epithelial	Enh	erc2-chromatin15state-all-files/E028_7_Enh.bed	cg10543947,cg16121206	E028
E028 Breast variant Human Mammary Epithelial Cells (vHMEC)	Epithelial	ZNF-Rpts	erc2-chromatin15state-all-files/E028_8_ZNF-Rpts.bed		E028
E028 Breast variant Human Mammary Epithelial Cells (vHMEC)	Epithelial	Het	erc2-chromatin15state-all-files/E028_9_Het.bed		E028
E028 Breast variant Human Mammary Epithelial Cells (vHMEC)	Epithelial	TssBiv	erc2-chromatin15state-all-files/E028_10_TssBiv.bed		E028
E028 Breast variant Human Mammary Epithelial Cells (vHMEC)	Epithelial	BivFlnk	erc2-chromatin15state-all-files/E028_11_BivFlnk.bed		E028
E028 Breast variant Human Mammary Epithelial Cells (vHMEC)	Epithelial	EnhBiv	erc2-chromatin15state-all-files/E028_12_EnhBiv.bed		E028
E028 Breast variant Human Mammary Epithelial Cells (vHMEC)	Epithelial	ReprPC	erc2-chromatin15state-all-files/E028_13_ReprPC.bed		E028
E028 Breast variant Human Mammary Epithelial Cells (vHMEC)	Epithelial	ReprPCWk	erc2-chromatin15state-all-files/E028_14_ReprPCWk.bed		E028
E028 Breast variant Human Mammary Epithelial Cells (vHMEC)	Epithelial	Quies	erc2-chromatin15state-all-files/E028_15_Quies.bed	cg15716373,cg21092464,cg21855316	E028
E055 Foreskin Fibroblast Primary Cells skin01	Epithelial	TssA	erc2-chromatin15state-all-files/E055_1_TssA.bed		E055
E055 Foreskin Fibroblast Primary Cells skin01	Epithelial	TssAFlnk	erc2-chromatin15state-all-files/E055_2_TssAFlnk.bed	cg10543947,cg16121206	E055
E055 Foreskin Fibroblast Primary Cells skin01	Epithelial	TxFlnk	erc2-chromatin15state-all-files/E055_3_TxFlnk.bed		E055
E055 Foreskin Fibroblast Primary Cells skin01	Epithelial	Tx	erc2-chromatin15state-all-files/E055_4_Tx.bed		E055
E055 Foreskin Fibroblast Primary Cells skin01	Epithelial	TxWk	erc2-chromatin15state-all-files/E055_5_TxWk.bed		E055
E055 Foreskin Fibroblast Primary Cells skin01	Epithelial	EnhG	erc2-chromatin15state-all-files/E055_6_EnhG.bed		E055
E055 Foreskin Fibroblast Primary Cells skin01	Epithelial	Enh	erc2-chromatin15state-all-files/E055_7_Enh.bed		E055
E055 Foreskin Fibroblast Primary Cells skin01	Epithelial	ZNF-Rpts	erc2-chromatin15state-all-files/E055_8_ZNF-Rpts.bed		E055
E055 Foreskin Fibroblast Primary Cells skin01	Epithelial	Het	erc2-chromatin15state-all-files/E055_9_Het.bed		E055
E055 Foreskin Fibroblast Primary Cells skin01	Epithelial	TssBiv	erc2-chromatin15state-all-files/E055_10_TssBiv.bed		E055
E055 Foreskin Fibroblast Primary Cells skin01	Epithelial	BivFlnk	erc2-chromatin15state-all-files/E055_11_BivFlnk.bed		E055
E055 Foreskin Fibroblast Primary Cells skin01	Epithelial	EnhBiv	erc2-chromatin15state-all-files/E055_12_EnhBiv.bed		E055
E055 Foreskin Fibroblast Primary Cells skin01	Epithelial	ReprPC	erc2-chromatin15state-all-files/E055_13_ReprPC.bed	cg15716373,cg21092464,cg21855316	E055
E055 Foreskin Fibroblast Primary Cells skin01	Epithelial	ReprPCWk	erc2-chromatin15state-all-files/E055_14_ReprPCWk.bed		E055
E055 Foreskin Fibroblast Primary Cells skin01	Epithelial	Quies	erc2-chromatin15state-all-files/E055_15_Quies.bed		E055
E056 Foreskin Fibroblast Primary Cells skin02	Epithelial	TssA	erc2-chromatin15state-all-files/E056_1_TssA.bed		E056
E056 Foreskin Fibroblast Primary Cells skin02	Epithelial	TssAFlnk	erc2-chromatin15state-all-files/E056_2_TssAFlnk.bed	cg10543947,cg16121206	E056
E056 Foreskin Fibroblast Primary Cells skin02	Epithelial	TxFlnk	erc2-chromatin15state-all-files/E056_3_TxFlnk.bed		E056
E056 Foreskin Fibroblast Primary Cells skin02	Epithelial	Tx	erc2-chromatin15state-all-files/E056_4_Tx.bed		E056
E056 Foreskin Fibroblast Primary Cells skin02	Epithelial	TxWk	erc2-chromatin15state-all-files/E056_5_TxWk.bed		E056
E056 Foreskin Fibroblast Primary Cells skin02	Epithelial	EnhG	erc2-chromatin15state-all-files/E056_6_EnhG.bed		E056
E056 Foreskin Fibroblast Primary Cells skin02	Epithelial	Enh	erc2-chromatin15state-all-files/E056_7_Enh.bed		E056
E056 Foreskin Fibroblast Primary Cells skin02	Epithelial	ZNF-Rpts	erc2-chromatin15state-all-files/E056_8_ZNF-Rpts.bed		E056
E056 Foreskin Fibroblast Primary Cells skin02	Epithelial	Het	erc2-chromatin15state-all-files/E056_9_Het.bed		E056
E056 Foreskin Fibroblast Primary Cells skin02	Epithelial	TssBiv	erc2-chromatin15state-all-files/E056_10_TssBiv.bed		E056
E056 Foreskin Fibroblast Primary Cells skin02	Epithelial	BivFlnk	erc2-chromatin15state-all-files/E056_11_BivFlnk.bed		E056
E056 Foreskin Fibroblast Primary Cells skin02	Epithelial	EnhBiv	erc2-chromatin15state-all-files/E056_12_EnhBiv.bed		E056
E056 Foreskin Fibroblast Primary Cells skin02	Epithelial	ReprPC	erc2-chromatin15state-all-files/E056_13_ReprPC.bed	cg21092464,cg21855316	E056
E056 Foreskin Fibroblast Primary Cells skin02	Epithelial	ReprPCWk	erc2-chromatin15state-all-files/E056_14_ReprPCWk.bed	cg15716373	E056
E056 Foreskin Fibroblast Primary Cells skin02	Epithelial	Quies	erc2-chromatin15state-all-files/E056_15_Quies.bed		E056
E057 Foreskin Keratinocyte Primary Cells skin02	Epithelial	TssA	erc2-chromatin15state-all-files/E057_1_TssA.bed		E057
E057 Foreskin Keratinocyte Primary Cells skin02	Epithelial	TssAFlnk	erc2-chromatin15state-all-files/E057_2_TssAFlnk.bed	cg10543947,cg16121206	E057
E057 Foreskin Keratinocyte Primary Cells skin02	Epithelial	TxFlnk	erc2-chromatin15state-all-files/E057_3_TxFlnk.bed		E057
E057 Foreskin Keratinocyte Primary Cells skin02	Epithelial	Tx	erc2-chromatin15state-all-files/E057_4_Tx.bed		E057
E057 Foreskin Keratinocyte Primary Cells skin02	Epithelial	TxWk	erc2-chromatin15state-all-files/E057_5_TxWk.bed		E057
E057 Foreskin Keratinocyte Primary Cells skin02	Epithelial	EnhG	erc2-chromatin15state-all-files/E057_6_EnhG.bed		E057
E057 Foreskin Keratinocyte Primary Cells skin02	Epithelial	Enh	erc2-chromatin15state-all-files/E057_7_Enh.bed		E057
E057 Foreskin Keratinocyte Primary Cells skin02	Epithelial	ZNF-Rpts	erc2-chromatin15state-all-files/E057_8_ZNF-Rpts.bed		E057
E057 Foreskin Keratinocyte Primary Cells skin02	Epithelial	Het	erc2-chromatin15state-all-files/E057_9_Het.bed		E057
E057 Foreskin Keratinocyte Primary Cells skin02	Epithelial	TssBiv	erc2-chromatin15state-all-files/E057_10_TssBiv.bed		E057
E057 Foreskin Keratinocyte Primary Cells skin02	Epithelial	BivFlnk	erc2-chromatin15state-all-files/E057_11_BivFlnk.bed		E057
E057 Foreskin Keratinocyte Primary Cells skin02	Epithelial	EnhBiv	erc2-chromatin15state-all-files/E057_12_EnhBiv.bed		E057
E057 Foreskin Keratinocyte Primary Cells skin02	Epithelial	ReprPC	erc2-chromatin15state-all-files/E057_13_ReprPC.bed		E057
E057 Foreskin Keratinocyte Primary Cells skin02	Epithelial	ReprPCWk	erc2-chromatin15state-all-files/E057_14_ReprPCWk.bed	cg21092464,cg21855316	E057
E057 Foreskin Keratinocyte Primary Cells skin02	Epithelial	Quies	erc2-chromatin15state-all-files/E057_15_Quies.bed	cg15716373	E057
E058 Foreskin Keratinocyte Primary Cells skin03	Epithelial	TssA	erc2-chromatin15state-all-files/E058_1_TssA.bed		E058
E058 Foreskin Keratinocyte Primary Cells skin03	Epithelial	TssAFlnk	erc2-chromatin15state-all-files/E058_2_TssAFlnk.bed	cg10543947	E058
E058 Foreskin Keratinocyte Primary Cells skin03	Epithelial	TxFlnk	erc2-chromatin15state-all-files/E058_3_TxFlnk.bed		E058
E058 Foreskin Keratinocyte Primary Cells skin03	Epithelial	Tx	erc2-chromatin15state-all-files/E058_4_Tx.bed		E058
E058 Foreskin Keratinocyte Primary Cells skin03	Epithelial	TxWk	erc2-chromatin15state-all-files/E058_5_TxWk.bed		E058
E058 Foreskin Keratinocyte Primary Cells skin03	Epithelial	EnhG	erc2-chromatin15state-all-files/E058_6_EnhG.bed		E058
E058 Foreskin Keratinocyte Primary Cells skin03	Epithelial	Enh	erc2-chromatin15state-all-files/E058_7_Enh.bed		E058
E058 Foreskin Keratinocyte Primary Cells skin03	Epithelial	ZNF-Rpts	erc2-chromatin15state-all-files/E058_8_ZNF-Rpts.bed		E058
E058 Foreskin Keratinocyte Primary Cells skin03	Epithelial	Het	erc2-chromatin15state-all-files/E058_9_Het.bed		E058
E058 Foreskin Keratinocyte Primary Cells skin03	Epithelial	TssBiv	erc2-chromatin15state-all-files/E058_10_TssBiv.bed		E058
E058 Foreskin Keratinocyte Primary Cells skin03	Epithelial	BivFlnk	erc2-chromatin15state-all-files/E058_11_BivFlnk.bed		E058
E058 Foreskin Keratinocyte Primary Cells skin03	Epithelial	EnhBiv	erc2-chromatin15state-all-files/E058_12_EnhBiv.bed		E058
E058 Foreskin Keratinocyte Primary Cells skin03	Epithelial	ReprPC	erc2-chromatin15state-all-files/E058_13_ReprPC.bed		E058
E058 Foreskin Keratinocyte Primary Cells skin03	Epithelial	ReprPCWk	erc2-chromatin15state-all-files/E058_14_ReprPCWk.bed	cg16121206,cg21092464,cg21855316	E058
E058 Foreskin Keratinocyte Primary Cells skin03	Epithelial	Quies	erc2-chromatin15state-all-files/E058_15_Quies.bed	cg15716373	E058
E059 Foreskin Melanocyte Primary Cells skin01	Epithelial	TssA	erc2-chromatin15state-all-files/E059_1_TssA.bed		E059
E059 Foreskin Melanocyte Primary Cells skin01	Epithelial	TssAFlnk	erc2-chromatin15state-all-files/E059_2_TssAFlnk.bed	cg10543947	E059
E059 Foreskin Melanocyte Primary Cells skin01	Epithelial	TxFlnk	erc2-chromatin15state-all-files/E059_3_TxFlnk.bed		E059
E059 Foreskin Melanocyte Primary Cells skin01	Epithelial	Tx	erc2-chromatin15state-all-files/E059_4_Tx.bed		E059
E059 Foreskin Melanocyte Primary Cells skin01	Epithelial	TxWk	erc2-chromatin15state-all-files/E059_5_TxWk.bed		E059
E059 Foreskin Melanocyte Primary Cells skin01	Epithelial	EnhG	erc2-chromatin15state-all-files/E059_6_EnhG.bed		E059
E059 Foreskin Melanocyte Primary Cells skin01	Epithelial	Enh	erc2-chromatin15state-all-files/E059_7_Enh.bed		E059
E059 Foreskin Melanocyte Primary Cells skin01	Epithelial	ZNF-Rpts	erc2-chromatin15state-all-files/E059_8_ZNF-Rpts.bed		E059
E059 Foreskin Melanocyte Primary Cells skin01	Epithelial	Het	erc2-chromatin15state-all-files/E059_9_Het.bed		E059
E059 Foreskin Melanocyte Primary Cells skin01	Epithelial	TssBiv	erc2-chromatin15state-all-files/E059_10_TssBiv.bed		E059
E059 Foreskin Melanocyte Primary Cells skin01	Epithelial	BivFlnk	erc2-chromatin15state-all-files/E059_11_BivFlnk.bed		E059
E059 Foreskin Melanocyte Primary Cells skin01	Epithelial	EnhBiv	erc2-chromatin15state-all-files/E059_12_EnhBiv.bed		E059
E059 Foreskin Melanocyte Primary Cells skin01	Epithelial	ReprPC	erc2-chromatin15state-all-files/E059_13_ReprPC.bed		E059
E059 Foreskin Melanocyte Primary Cells skin01	Epithelial	ReprPCWk	erc2-chromatin15state-all-files/E059_14_ReprPCWk.bed	cg16121206	E059
E059 Foreskin Melanocyte Primary Cells skin01	Epithelial	Quies	erc2-chromatin15state-all-files/E059_15_Quies.bed	cg15716373,cg21092464,cg21855316	E059
E061 Foreskin Melanocyte Primary Cells skin03	Epithelial	TssA	erc2-chromatin15state-all-files/E061_1_TssA.bed		E061
E061 Foreskin Melanocyte Primary Cells skin03	Epithelial	TssAFlnk	erc2-chromatin15state-all-files/E061_2_TssAFlnk.bed	cg10543947	E061
E061 Foreskin Melanocyte Primary Cells skin03	Epithelial	TxFlnk	erc2-chromatin15state-all-files/E061_3_TxFlnk.bed		E061
E061 Foreskin Melanocyte Primary Cells skin03	Epithelial	Tx	erc2-chromatin15state-all-files/E061_4_Tx.bed		E061
E061 Foreskin Melanocyte Primary Cells skin03	Epithelial	TxWk	erc2-chromatin15state-all-files/E061_5_TxWk.bed		E061
E061 Foreskin Melanocyte Primary Cells skin03	Epithelial	EnhG	erc2-chromatin15state-all-files/E061_6_EnhG.bed		E061
E061 Foreskin Melanocyte Primary Cells skin03	Epithelial	Enh	erc2-chromatin15state-all-files/E061_7_Enh.bed	cg16121206	E061
E061 Foreskin Melanocyte Primary Cells skin03	Epithelial	ZNF-Rpts	erc2-chromatin15state-all-files/E061_8_ZNF-Rpts.bed		E061
E061 Foreskin Melanocyte Primary Cells skin03	Epithelial	Het	erc2-chromatin15state-all-files/E061_9_Het.bed		E061
E061 Foreskin Melanocyte Primary Cells skin03	Epithelial	TssBiv	erc2-chromatin15state-all-files/E061_10_TssBiv.bed		E061
E061 Foreskin Melanocyte Primary Cells skin03	Epithelial	BivFlnk	erc2-chromatin15state-all-files/E061_11_BivFlnk.bed		E061
E061 Foreskin Melanocyte Primary Cells skin03	Epithelial	EnhBiv	erc2-chromatin15state-all-files/E061_12_EnhBiv.bed		E061
E061 Foreskin Melanocyte Primary Cells skin03	Epithelial	ReprPC	erc2-chromatin15state-all-files/E061_13_ReprPC.bed		E061
E061 Foreskin Melanocyte Primary Cells skin03	Epithelial	ReprPCWk	erc2-chromatin15state-all-files/E061_14_ReprPCWk.bed		E061
E061 Foreskin Melanocyte Primary Cells skin03	Epithelial	Quies	erc2-chromatin15state-all-files/E061_15_Quies.bed	cg15716373,cg21092464,cg21855316	E061
E126 NHDF-Ad Adult Dermal Fibroblast Primary Cells	Epithelial	TssA	erc2-chromatin15state-all-files/E126_1_TssA.bed		E126
E126 NHDF-Ad Adult Dermal Fibroblast Primary Cells	Epithelial	TssAFlnk	erc2-chromatin15state-all-files/E126_2_TssAFlnk.bed	cg10543947,cg16121206	E126
E126 NHDF-Ad Adult Dermal Fibroblast Primary Cells	Epithelial	TxFlnk	erc2-chromatin15state-all-files/E126_3_TxFlnk.bed		E126
E126 NHDF-Ad Adult Dermal Fibroblast Primary Cells	Epithelial	Tx	erc2-chromatin15state-all-files/E126_4_Tx.bed		E126
E126 NHDF-Ad Adult Dermal Fibroblast Primary Cells	Epithelial	TxWk	erc2-chromatin15state-all-files/E126_5_TxWk.bed	cg15716373	E126
E126 NHDF-Ad Adult Dermal Fibroblast Primary Cells	Epithelial	EnhG	erc2-chromatin15state-all-files/E126_6_EnhG.bed		E126
E126 NHDF-Ad Adult Dermal Fibroblast Primary Cells	Epithelial	Enh	erc2-chromatin15state-all-files/E126_7_Enh.bed		E126
E126 NHDF-Ad Adult Dermal Fibroblast Primary Cells	Epithelial	ZNF-Rpts	erc2-chromatin15state-all-files/E126_8_ZNF-Rpts.bed		E126
E126 NHDF-Ad Adult Dermal Fibroblast Primary Cells	Epithelial	Het	erc2-chromatin15state-all-files/E126_9_Het.bed		E126
E126 NHDF-Ad Adult Dermal Fibroblast Primary Cells	Epithelial	TssBiv	erc2-chromatin15state-all-files/E126_10_TssBiv.bed		E126
E126 NHDF-Ad Adult Dermal Fibroblast Primary Cells	Epithelial	BivFlnk	erc2-chromatin15state-all-files/E126_11_BivFlnk.bed		E126
E126 NHDF-Ad Adult Dermal Fibroblast Primary Cells	Epithelial	EnhBiv	erc2-chromatin15state-all-files/E126_12_EnhBiv.bed		E126
E126 NHDF-Ad Adult Dermal Fibroblast Primary Cells	Epithelial	ReprPC	erc2-chromatin15state-all-files/E126_13_ReprPC.bed		E126
E126 NHDF-Ad Adult Dermal Fibroblast Primary Cells	Epithelial	ReprPCWk	erc2-chromatin15state-all-files/E126_14_ReprPCWk.bed	cg21092464,cg21855316	E126
E126 NHDF-Ad Adult Dermal Fibroblast Primary Cells	Epithelial	Quies	erc2-chromatin15state-all-files/E126_15_Quies.bed		E126
E127 NHEK-Epidermal Keratinocyte Primary Cells	Epithelial	TssA	erc2-chromatin15state-all-files/E127_1_TssA.bed		E127
E127 NHEK-Epidermal Keratinocyte Primary Cells	Epithelial	TssAFlnk	erc2-chromatin15state-all-files/E127_2_TssAFlnk.bed	cg10543947	E127
E127 NHEK-Epidermal Keratinocyte Primary Cells	Epithelial	TxFlnk	erc2-chromatin15state-all-files/E127_3_TxFlnk.bed		E127
E127 NHEK-Epidermal Keratinocyte Primary Cells	Epithelial	Tx	erc2-chromatin15state-all-files/E127_4_Tx.bed		E127
E127 NHEK-Epidermal Keratinocyte Primary Cells	Epithelial	TxWk	erc2-chromatin15state-all-files/E127_5_TxWk.bed		E127
E127 NHEK-Epidermal Keratinocyte Primary Cells	Epithelial	EnhG	erc2-chromatin15state-all-files/E127_6_EnhG.bed		E127
E127 NHEK-Epidermal Keratinocyte Primary Cells	Epithelial	Enh	erc2-chromatin15state-all-files/E127_7_Enh.bed	cg16121206	E127
E127 NHEK-Epidermal Keratinocyte Primary Cells	Epithelial	ZNF-Rpts	erc2-chromatin15state-all-files/E127_8_ZNF-Rpts.bed		E127
E127 NHEK-Epidermal Keratinocyte Primary Cells	Epithelial	Het	erc2-chromatin15state-all-files/E127_9_Het.bed		E127
E127 NHEK-Epidermal Keratinocyte Primary Cells	Epithelial	TssBiv	erc2-chromatin15state-all-files/E127_10_TssBiv.bed		E127
E127 NHEK-Epidermal Keratinocyte Primary Cells	Epithelial	BivFlnk	erc2-chromatin15state-all-files/E127_11_BivFlnk.bed		E127
E127 NHEK-Epidermal Keratinocyte Primary Cells	Epithelial	EnhBiv	erc2-chromatin15state-all-files/E127_12_EnhBiv.bed		E127
E127 NHEK-Epidermal Keratinocyte Primary Cells	Epithelial	ReprPC	erc2-chromatin15state-all-files/E127_13_ReprPC.bed		E127
E127 NHEK-Epidermal Keratinocyte Primary Cells	Epithelial	ReprPCWk	erc2-chromatin15state-all-files/E127_14_ReprPCWk.bed	cg21092464,cg21855316	E127
E127 NHEK-Epidermal Keratinocyte Primary Cells	Epithelial	Quies	erc2-chromatin15state-all-files/E127_15_Quies.bed	cg15716373	E127
E001 ES-I3	ESC	TssA	erc2-chromatin15state-all-files/E001_1_TssA.bed		E001
E001 ES-I3	ESC	TssAFlnk	erc2-chromatin15state-all-files/E001_2_TssAFlnk.bed		E001
E001 ES-I3	ESC	TxFlnk	erc2-chromatin15state-all-files/E001_3_TxFlnk.bed		E001
E001 ES-I3	ESC	Tx	erc2-chromatin15state-all-files/E001_4_Tx.bed		E001
E001 ES-I3	ESC	TxWk	erc2-chromatin15state-all-files/E001_5_TxWk.bed		E001
E001 ES-I3	ESC	EnhG	erc2-chromatin15state-all-files/E001_6_EnhG.bed		E001
E001 ES-I3	ESC	Enh	erc2-chromatin15state-all-files/E001_7_Enh.bed	cg10543947,cg15716373,cg16121206	E001
E001 ES-I3	ESC	ZNF-Rpts	erc2-chromatin15state-all-files/E001_8_ZNF-Rpts.bed		E001
E001 ES-I3	ESC	Het	erc2-chromatin15state-all-files/E001_9_Het.bed		E001
E001 ES-I3	ESC	TssBiv	erc2-chromatin15state-all-files/E001_10_TssBiv.bed		E001
E001 ES-I3	ESC	BivFlnk	erc2-chromatin15state-all-files/E001_11_BivFlnk.bed		E001
E001 ES-I3	ESC	EnhBiv	erc2-chromatin15state-all-files/E001_12_EnhBiv.bed		E001
E001 ES-I3	ESC	ReprPC	erc2-chromatin15state-all-files/E001_13_ReprPC.bed		E001
E001 ES-I3	ESC	ReprPCWk	erc2-chromatin15state-all-files/E001_14_ReprPCWk.bed		E001
E001 ES-I3	ESC	Quies	erc2-chromatin15state-all-files/E001_15_Quies.bed	cg21092464,cg21855316	E001
E002 ES-WA7	ESC	TssA	erc2-chromatin15state-all-files/E002_1_TssA.bed		E002
E002 ES-WA7	ESC	TssAFlnk	erc2-chromatin15state-all-files/E002_2_TssAFlnk.bed		E002
E002 ES-WA7	ESC	TxFlnk	erc2-chromatin15state-all-files/E002_3_TxFlnk.bed		E002
E002 ES-WA7	ESC	Tx	erc2-chromatin15state-all-files/E002_4_Tx.bed		E002
E002 ES-WA7	ESC	TxWk	erc2-chromatin15state-all-files/E002_5_TxWk.bed		E002
E002 ES-WA7	ESC	EnhG	erc2-chromatin15state-all-files/E002_6_EnhG.bed		E002
E002 ES-WA7	ESC	Enh	erc2-chromatin15state-all-files/E002_7_Enh.bed	cg10543947,cg15716373,cg16121206	E002
E002 ES-WA7	ESC	ZNF-Rpts	erc2-chromatin15state-all-files/E002_8_ZNF-Rpts.bed		E002
E002 ES-WA7	ESC	Het	erc2-chromatin15state-all-files/E002_9_Het.bed		E002
E002 ES-WA7	ESC	TssBiv	erc2-chromatin15state-all-files/E002_10_TssBiv.bed		E002
E002 ES-WA7	ESC	BivFlnk	erc2-chromatin15state-all-files/E002_11_BivFlnk.bed		E002
E002 ES-WA7	ESC	EnhBiv	erc2-chromatin15state-all-files/E002_12_EnhBiv.bed		E002
E002 ES-WA7	ESC	ReprPC	erc2-chromatin15state-all-files/E002_13_ReprPC.bed		E002
E002 ES-WA7	ESC	ReprPCWk	erc2-chromatin15state-all-files/E002_14_ReprPCWk.bed		E002
E002 ES-WA7	ESC	Quies	erc2-chromatin15state-all-files/E002_15_Quies.bed	cg21092464,cg21855316	E002
E003 H1	ESC	TssA	erc2-chromatin15state-all-files/E003_1_TssA.bed		E003
E003 H1	ESC	TssAFlnk	erc2-chromatin15state-all-files/E003_2_TssAFlnk.bed		E003
E003 H1	ESC	TxFlnk	erc2-chromatin15state-all-files/E003_3_TxFlnk.bed		E003
E003 H1	ESC	Tx	erc2-chromatin15state-all-files/E003_4_Tx.bed		E003
E003 H1	ESC	TxWk	erc2-chromatin15state-all-files/E003_5_TxWk.bed		E003
E003 H1	ESC	EnhG	erc2-chromatin15state-all-files/E003_6_EnhG.bed		E003
E003 H1	ESC	Enh	erc2-chromatin15state-all-files/E003_7_Enh.bed	cg10543947,cg15716373,cg16121206	E003
E003 H1	ESC	ZNF-Rpts	erc2-chromatin15state-all-files/E003_8_ZNF-Rpts.bed		E003
E003 H1	ESC	Het	erc2-chromatin15state-all-files/E003_9_Het.bed		E003
E003 H1	ESC	TssBiv	erc2-chromatin15state-all-files/E003_10_TssBiv.bed		E003
E003 H1	ESC	BivFlnk	erc2-chromatin15state-all-files/E003_11_BivFlnk.bed		E003
E003 H1	ESC	EnhBiv	erc2-chromatin15state-all-files/E003_12_EnhBiv.bed		E003
E003 H1	ESC	ReprPC	erc2-chromatin15state-all-files/E003_13_ReprPC.bed		E003
E003 H1	ESC	ReprPCWk	erc2-chromatin15state-all-files/E003_14_ReprPCWk.bed		E003
E003 H1	ESC	Quies	erc2-chromatin15state-all-files/E003_15_Quies.bed	cg21092464,cg21855316	E003
E008 H9	ESC	TssA	erc2-chromatin15state-all-files/E008_1_TssA.bed		E008
E008 H9	ESC	TssAFlnk	erc2-chromatin15state-all-files/E008_2_TssAFlnk.bed		E008
E008 H9	ESC	TxFlnk	erc2-chromatin15state-all-files/E008_3_TxFlnk.bed		E008
E008 H9	ESC	Tx	erc2-chromatin15state-all-files/E008_4_Tx.bed		E008
E008 H9	ESC	TxWk	erc2-chromatin15state-all-files/E008_5_TxWk.bed		E008
E008 H9	ESC	EnhG	erc2-chromatin15state-all-files/E008_6_EnhG.bed		E008
E008 H9	ESC	Enh	erc2-chromatin15state-all-files/E008_7_Enh.bed	cg10543947,cg16121206	E008
E008 H9	ESC	ZNF-Rpts	erc2-chromatin15state-all-files/E008_8_ZNF-Rpts.bed		E008
E008 H9	ESC	Het	erc2-chromatin15state-all-files/E008_9_Het.bed		E008
E008 H9	ESC	TssBiv	erc2-chromatin15state-all-files/E008_10_TssBiv.bed		E008
E008 H9	ESC	BivFlnk	erc2-chromatin15state-all-files/E008_11_BivFlnk.bed		E008
E008 H9	ESC	EnhBiv	erc2-chromatin15state-all-files/E008_12_EnhBiv.bed		E008
E008 H9	ESC	ReprPC	erc2-chromatin15state-all-files/E008_13_ReprPC.bed		E008
E008 H9	ESC	ReprPCWk	erc2-chromatin15state-all-files/E008_14_ReprPCWk.bed		E008
E008 H9	ESC	Quies	erc2-chromatin15state-all-files/E008_15_Quies.bed	cg15716373,cg21092464,cg21855316	E008
E014 HUES48	ESC	TssA	erc2-chromatin15state-all-files/E014_1_TssA.bed		E014
E014 HUES48	ESC	TssAFlnk	erc2-chromatin15state-all-files/E014_2_TssAFlnk.bed	cg10543947	E014
E014 HUES48	ESC	TxFlnk	erc2-chromatin15state-all-files/E014_3_TxFlnk.bed		E014
E014 HUES48	ESC	Tx	erc2-chromatin15state-all-files/E014_4_Tx.bed		E014
E014 HUES48	ESC	TxWk	erc2-chromatin15state-all-files/E014_5_TxWk.bed		E014
E014 HUES48	ESC	EnhG	erc2-chromatin15state-all-files/E014_6_EnhG.bed		E014
E014 HUES48	ESC	Enh	erc2-chromatin15state-all-files/E014_7_Enh.bed	cg15716373,cg16121206	E014
E014 HUES48	ESC	ZNF-Rpts	erc2-chromatin15state-all-files/E014_8_ZNF-Rpts.bed		E014
E014 HUES48	ESC	Het	erc2-chromatin15state-all-files/E014_9_Het.bed		E014
E014 HUES48	ESC	TssBiv	erc2-chromatin15state-all-files/E014_10_TssBiv.bed		E014
E014 HUES48	ESC	BivFlnk	erc2-chromatin15state-all-files/E014_11_BivFlnk.bed		E014
E014 HUES48	ESC	EnhBiv	erc2-chromatin15state-all-files/E014_12_EnhBiv.bed		E014
E014 HUES48	ESC	ReprPC	erc2-chromatin15state-all-files/E014_13_ReprPC.bed		E014
E014 HUES48	ESC	ReprPCWk	erc2-chromatin15state-all-files/E014_14_ReprPCWk.bed		E014
E014 HUES48	ESC	Quies	erc2-chromatin15state-all-files/E014_15_Quies.bed	cg21092464,cg21855316	E014
E015 HUES6	ESC	TssA	erc2-chromatin15state-all-files/E015_1_TssA.bed		E015
E015 HUES6	ESC	TssAFlnk	erc2-chromatin15state-all-files/E015_2_TssAFlnk.bed	cg10543947	E015
E015 HUES6	ESC	TxFlnk	erc2-chromatin15state-all-files/E015_3_TxFlnk.bed		E015
E015 HUES6	ESC	Tx	erc2-chromatin15state-all-files/E015_4_Tx.bed		E015
E015 HUES6	ESC	TxWk	erc2-chromatin15state-all-files/E015_5_TxWk.bed		E015
E015 HUES6	ESC	EnhG	erc2-chromatin15state-all-files/E015_6_EnhG.bed		E015
E015 HUES6	ESC	Enh	erc2-chromatin15state-all-files/E015_7_Enh.bed	cg15716373,cg16121206	E015
E015 HUES6	ESC	ZNF-Rpts	erc2-chromatin15state-all-files/E015_8_ZNF-Rpts.bed		E015
E015 HUES6	ESC	Het	erc2-chromatin15state-all-files/E015_9_Het.bed		E015
E015 HUES6	ESC	TssBiv	erc2-chromatin15state-all-files/E015_10_TssBiv.bed		E015
E015 HUES6	ESC	BivFlnk	erc2-chromatin15state-all-files/E015_11_BivFlnk.bed		E015
E015 HUES6	ESC	EnhBiv	erc2-chromatin15state-all-files/E015_12_EnhBiv.bed		E015
E015 HUES6	ESC	ReprPC	erc2-chromatin15state-all-files/E015_13_ReprPC.bed		E015
E015 HUES6	ESC	ReprPCWk	erc2-chromatin15state-all-files/E015_14_ReprPCWk.bed		E015
E015 HUES6	ESC	Quies	erc2-chromatin15state-all-files/E015_15_Quies.bed	cg21092464,cg21855316	E015
E016 HUES64	ESC	TssA	erc2-chromatin15state-all-files/E016_1_TssA.bed	cg10543947	E016
E016 HUES64	ESC	TssAFlnk	erc2-chromatin15state-all-files/E016_2_TssAFlnk.bed	cg15716373	E016
E016 HUES64	ESC	TxFlnk	erc2-chromatin15state-all-files/E016_3_TxFlnk.bed		E016
E016 HUES64	ESC	Tx	erc2-chromatin15state-all-files/E016_4_Tx.bed		E016
E016 HUES64	ESC	TxWk	erc2-chromatin15state-all-files/E016_5_TxWk.bed		E016
E016 HUES64	ESC	EnhG	erc2-chromatin15state-all-files/E016_6_EnhG.bed		E016
E016 HUES64	ESC	Enh	erc2-chromatin15state-all-files/E016_7_Enh.bed	cg16121206,cg21855316	E016
E016 HUES64	ESC	ZNF-Rpts	erc2-chromatin15state-all-files/E016_8_ZNF-Rpts.bed		E016
E016 HUES64	ESC	Het	erc2-chromatin15state-all-files/E016_9_Het.bed		E016
E016 HUES64	ESC	TssBiv	erc2-chromatin15state-all-files/E016_10_TssBiv.bed		E016
E016 HUES64	ESC	BivFlnk	erc2-chromatin15state-all-files/E016_11_BivFlnk.bed		E016
E016 HUES64	ESC	EnhBiv	erc2-chromatin15state-all-files/E016_12_EnhBiv.bed		E016
E016 HUES64	ESC	ReprPC	erc2-chromatin15state-all-files/E016_13_ReprPC.bed		E016
E016 HUES64	ESC	ReprPCWk	erc2-chromatin15state-all-files/E016_14_ReprPCWk.bed		E016
E016 HUES64	ESC	Quies	erc2-chromatin15state-all-files/E016_15_Quies.bed	cg21092464	E016
E024 ES-UCSF4	ESC	TssA	erc2-chromatin15state-all-files/E024_1_TssA.bed		E024
E024 ES-UCSF4	ESC	TssAFlnk	erc2-chromatin15state-all-files/E024_2_TssAFlnk.bed		E024
E024 ES-UCSF4	ESC	TxFlnk	erc2-chromatin15state-all-files/E024_3_TxFlnk.bed		E024
E024 ES-UCSF4	ESC	Tx	erc2-chromatin15state-all-files/E024_4_Tx.bed		E024
E024 ES-UCSF4	ESC	TxWk	erc2-chromatin15state-all-files/E024_5_TxWk.bed		E024
E024 ES-UCSF4	ESC	EnhG	erc2-chromatin15state-all-files/E024_6_EnhG.bed		E024
E024 ES-UCSF4	ESC	Enh	erc2-chromatin15state-all-files/E024_7_Enh.bed	cg10543947,cg15716373,cg16121206,cg21855316	E024
E024 ES-UCSF4	ESC	ZNF-Rpts	erc2-chromatin15state-all-files/E024_8_ZNF-Rpts.bed		E024
E024 ES-UCSF4	ESC	Het	erc2-chromatin15state-all-files/E024_9_Het.bed		E024
E024 ES-UCSF4	ESC	TssBiv	erc2-chromatin15state-all-files/E024_10_TssBiv.bed		E024
E024 ES-UCSF4	ESC	BivFlnk	erc2-chromatin15state-all-files/E024_11_BivFlnk.bed		E024
E024 ES-UCSF4	ESC	EnhBiv	erc2-chromatin15state-all-files/E024_12_EnhBiv.bed		E024
E024 ES-UCSF4	ESC	ReprPC	erc2-chromatin15state-all-files/E024_13_ReprPC.bed		E024
E024 ES-UCSF4	ESC	ReprPCWk	erc2-chromatin15state-all-files/E024_14_ReprPCWk.bed		E024
E024 ES-UCSF4	ESC	Quies	erc2-chromatin15state-all-files/E024_15_Quies.bed	cg21092464	E024
E004 H1 BMP4 Derived Mesendoderm Cultured	ES-derived	TssA	erc2-chromatin15state-all-files/E004_1_TssA.bed		E004
E004 H1 BMP4 Derived Mesendoderm Cultured	ES-derived	TssAFlnk	erc2-chromatin15state-all-files/E004_2_TssAFlnk.bed		E004
E004 H1 BMP4 Derived Mesendoderm Cultured	ES-derived	TxFlnk	erc2-chromatin15state-all-files/E004_3_TxFlnk.bed		E004
E004 H1 BMP4 Derived Mesendoderm Cultured	ES-derived	Tx	erc2-chromatin15state-all-files/E004_4_Tx.bed		E004
E004 H1 BMP4 Derived Mesendoderm Cultured	ES-derived	TxWk	erc2-chromatin15state-all-files/E004_5_TxWk.bed		E004
E004 H1 BMP4 Derived Mesendoderm Cultured	ES-derived	EnhG	erc2-chromatin15state-all-files/E004_6_EnhG.bed		E004
E004 H1 BMP4 Derived Mesendoderm Cultured	ES-derived	Enh	erc2-chromatin15state-all-files/E004_7_Enh.bed		E004
E004 H1 BMP4 Derived Mesendoderm Cultured	ES-derived	ZNF-Rpts	erc2-chromatin15state-all-files/E004_8_ZNF-Rpts.bed		E004
E004 H1 BMP4 Derived Mesendoderm Cultured	ES-derived	Het	erc2-chromatin15state-all-files/E004_9_Het.bed		E004
E004 H1 BMP4 Derived Mesendoderm Cultured	ES-derived	TssBiv	erc2-chromatin15state-all-files/E004_10_TssBiv.bed		E004
E004 H1 BMP4 Derived Mesendoderm Cultured	ES-derived	BivFlnk	erc2-chromatin15state-all-files/E004_11_BivFlnk.bed		E004
E004 H1 BMP4 Derived Mesendoderm Cultured	ES-derived	EnhBiv	erc2-chromatin15state-all-files/E004_12_EnhBiv.bed		E004
E004 H1 BMP4 Derived Mesendoderm Cultured	ES-derived	ReprPC	erc2-chromatin15state-all-files/E004_13_ReprPC.bed		E004
E004 H1 BMP4 Derived Mesendoderm Cultured	ES-derived	ReprPCWk	erc2-chromatin15state-all-files/E004_14_ReprPCWk.bed		E004
E004 H1 BMP4 Derived Mesendoderm Cultured	ES-derived	Quies	erc2-chromatin15state-all-files/E004_15_Quies.bed	cg10543947,cg15716373,cg16121206,cg21092464,cg21855316	E004
E005 H1 BMP4 Derived Trophoblast Cultured	ES-derived	TssA	erc2-chromatin15state-all-files/E005_1_TssA.bed		E005
E005 H1 BMP4 Derived Trophoblast Cultured	ES-derived	TssAFlnk	erc2-chromatin15state-all-files/E005_2_TssAFlnk.bed		E005
E005 H1 BMP4 Derived Trophoblast Cultured	ES-derived	TxFlnk	erc2-chromatin15state-all-files/E005_3_TxFlnk.bed		E005
E005 H1 BMP4 Derived Trophoblast Cultured	ES-derived	Tx	erc2-chromatin15state-all-files/E005_4_Tx.bed		E005
E005 H1 BMP4 Derived Trophoblast Cultured	ES-derived	TxWk	erc2-chromatin15state-all-files/E005_5_TxWk.bed		E005
E005 H1 BMP4 Derived Trophoblast Cultured	ES-derived	EnhG	erc2-chromatin15state-all-files/E005_6_EnhG.bed		E005
E005 H1 BMP4 Derived Trophoblast Cultured	ES-derived	Enh	erc2-chromatin15state-all-files/E005_7_Enh.bed	cg10543947,cg16121206	E005
E005 H1 BMP4 Derived Trophoblast Cultured	ES-derived	ZNF-Rpts	erc2-chromatin15state-all-files/E005_8_ZNF-Rpts.bed		E005
E005 H1 BMP4 Derived Trophoblast Cultured	ES-derived	Het	erc2-chromatin15state-all-files/E005_9_Het.bed		E005
E005 H1 BMP4 Derived Trophoblast Cultured	ES-derived	TssBiv	erc2-chromatin15state-all-files/E005_10_TssBiv.bed		E005
E005 H1 BMP4 Derived Trophoblast Cultured	ES-derived	BivFlnk	erc2-chromatin15state-all-files/E005_11_BivFlnk.bed		E005
E005 H1 BMP4 Derived Trophoblast Cultured	ES-derived	EnhBiv	erc2-chromatin15state-all-files/E005_12_EnhBiv.bed		E005
E005 H1 BMP4 Derived Trophoblast Cultured	ES-derived	ReprPC	erc2-chromatin15state-all-files/E005_13_ReprPC.bed		E005
E005 H1 BMP4 Derived Trophoblast Cultured	ES-derived	ReprPCWk	erc2-chromatin15state-all-files/E005_14_ReprPCWk.bed		E005
E005 H1 BMP4 Derived Trophoblast Cultured	ES-derived	Quies	erc2-chromatin15state-all-files/E005_15_Quies.bed	cg15716373,cg21092464,cg21855316	E005
E006 H1 Derived Mesenchymal Stem Cells	ES-derived	TssA	erc2-chromatin15state-all-files/E006_1_TssA.bed		E006
E006 H1 Derived Mesenchymal Stem Cells	ES-derived	TssAFlnk	erc2-chromatin15state-all-files/E006_2_TssAFlnk.bed	cg10543947	E006
E006 H1 Derived Mesenchymal Stem Cells	ES-derived	TxFlnk	erc2-chromatin15state-all-files/E006_3_TxFlnk.bed		E006
E006 H1 Derived Mesenchymal Stem Cells	ES-derived	Tx	erc2-chromatin15state-all-files/E006_4_Tx.bed		E006
E006 H1 Derived Mesenchymal Stem Cells	ES-derived	TxWk	erc2-chromatin15state-all-files/E006_5_TxWk.bed		E006
E006 H1 Derived Mesenchymal Stem Cells	ES-derived	EnhG	erc2-chromatin15state-all-files/E006_6_EnhG.bed		E006
E006 H1 Derived Mesenchymal Stem Cells	ES-derived	Enh	erc2-chromatin15state-all-files/E006_7_Enh.bed	cg15716373,cg16121206	E006
E006 H1 Derived Mesenchymal Stem Cells	ES-derived	ZNF-Rpts	erc2-chromatin15state-all-files/E006_8_ZNF-Rpts.bed		E006
E006 H1 Derived Mesenchymal Stem Cells	ES-derived	Het	erc2-chromatin15state-all-files/E006_9_Het.bed		E006
E006 H1 Derived Mesenchymal Stem Cells	ES-derived	TssBiv	erc2-chromatin15state-all-files/E006_10_TssBiv.bed		E006
E006 H1 Derived Mesenchymal Stem Cells	ES-derived	BivFlnk	erc2-chromatin15state-all-files/E006_11_BivFlnk.bed		E006
E006 H1 Derived Mesenchymal Stem Cells	ES-derived	EnhBiv	erc2-chromatin15state-all-files/E006_12_EnhBiv.bed		E006
E006 H1 Derived Mesenchymal Stem Cells	ES-derived	ReprPC	erc2-chromatin15state-all-files/E006_13_ReprPC.bed		E006
E006 H1 Derived Mesenchymal Stem Cells	ES-derived	ReprPCWk	erc2-chromatin15state-all-files/E006_14_ReprPCWk.bed		E006
E006 H1 Derived Mesenchymal Stem Cells	ES-derived	Quies	erc2-chromatin15state-all-files/E006_15_Quies.bed	cg21092464,cg21855316	E006
E007 H1 Derived Neuronal Progenitor Cultured	ES-derived	TssA	erc2-chromatin15state-all-files/E007_1_TssA.bed		E007
E007 H1 Derived Neuronal Progenitor Cultured	ES-derived	TssAFlnk	erc2-chromatin15state-all-files/E007_2_TssAFlnk.bed		E007
E007 H1 Derived Neuronal Progenitor Cultured	ES-derived	TxFlnk	erc2-chromatin15state-all-files/E007_3_TxFlnk.bed		E007
E007 H1 Derived Neuronal Progenitor Cultured	ES-derived	Tx	erc2-chromatin15state-all-files/E007_4_Tx.bed		E007
E007 H1 Derived Neuronal Progenitor Cultured	ES-derived	TxWk	erc2-chromatin15state-all-files/E007_5_TxWk.bed		E007
E007 H1 Derived Neuronal Progenitor Cultured	ES-derived	EnhG	erc2-chromatin15state-all-files/E007_6_EnhG.bed		E007
E007 H1 Derived Neuronal Progenitor Cultured	ES-derived	Enh	erc2-chromatin15state-all-files/E007_7_Enh.bed	cg10543947,cg15716373,cg16121206	E007
E007 H1 Derived Neuronal Progenitor Cultured	ES-derived	ZNF-Rpts	erc2-chromatin15state-all-files/E007_8_ZNF-Rpts.bed		E007
E007 H1 Derived Neuronal Progenitor Cultured	ES-derived	Het	erc2-chromatin15state-all-files/E007_9_Het.bed		E007
E007 H1 Derived Neuronal Progenitor Cultured	ES-derived	TssBiv	erc2-chromatin15state-all-files/E007_10_TssBiv.bed		E007
E007 H1 Derived Neuronal Progenitor Cultured	ES-derived	BivFlnk	erc2-chromatin15state-all-files/E007_11_BivFlnk.bed		E007
E007 H1 Derived Neuronal Progenitor Cultured	ES-derived	EnhBiv	erc2-chromatin15state-all-files/E007_12_EnhBiv.bed		E007
E007 H1 Derived Neuronal Progenitor Cultured	ES-derived	ReprPC	erc2-chromatin15state-all-files/E007_13_ReprPC.bed		E007
E007 H1 Derived Neuronal Progenitor Cultured	ES-derived	ReprPCWk	erc2-chromatin15state-all-files/E007_14_ReprPCWk.bed		E007
E007 H1 Derived Neuronal Progenitor Cultured	ES-derived	Quies	erc2-chromatin15state-all-files/E007_15_Quies.bed	cg21092464,cg21855316	E007
E009 H9 Derived Neuronal Progenitor Cultured	ES-derived	TssA	erc2-chromatin15state-all-files/E009_1_TssA.bed		E009
E009 H9 Derived Neuronal Progenitor Cultured	ES-derived	TssAFlnk	erc2-chromatin15state-all-files/E009_2_TssAFlnk.bed	cg10543947,cg15716373,cg16121206	E009
E009 H9 Derived Neuronal Progenitor Cultured	ES-derived	TxFlnk	erc2-chromatin15state-all-files/E009_3_TxFlnk.bed		E009
E009 H9 Derived Neuronal Progenitor Cultured	ES-derived	Tx	erc2-chromatin15state-all-files/E009_4_Tx.bed		E009
E009 H9 Derived Neuronal Progenitor Cultured	ES-derived	TxWk	erc2-chromatin15state-all-files/E009_5_TxWk.bed	cg21092464,cg21855316	E009
E009 H9 Derived Neuronal Progenitor Cultured	ES-derived	EnhG	erc2-chromatin15state-all-files/E009_6_EnhG.bed		E009
E009 H9 Derived Neuronal Progenitor Cultured	ES-derived	Enh	erc2-chromatin15state-all-files/E009_7_Enh.bed		E009
E009 H9 Derived Neuronal Progenitor Cultured	ES-derived	ZNF-Rpts	erc2-chromatin15state-all-files/E009_8_ZNF-Rpts.bed		E009
E009 H9 Derived Neuronal Progenitor Cultured	ES-derived	Het	erc2-chromatin15state-all-files/E009_9_Het.bed		E009
E009 H9 Derived Neuronal Progenitor Cultured	ES-derived	TssBiv	erc2-chromatin15state-all-files/E009_10_TssBiv.bed		E009
E009 H9 Derived Neuronal Progenitor Cultured	ES-derived	BivFlnk	erc2-chromatin15state-all-files/E009_11_BivFlnk.bed		E009
E009 H9 Derived Neuronal Progenitor Cultured	ES-derived	EnhBiv	erc2-chromatin15state-all-files/E009_12_EnhBiv.bed		E009
E009 H9 Derived Neuronal Progenitor Cultured	ES-derived	ReprPC	erc2-chromatin15state-all-files/E009_13_ReprPC.bed		E009
E009 H9 Derived Neuronal Progenitor Cultured	ES-derived	ReprPCWk	erc2-chromatin15state-all-files/E009_14_ReprPCWk.bed		E009
E009 H9 Derived Neuronal Progenitor Cultured	ES-derived	Quies	erc2-chromatin15state-all-files/E009_15_Quies.bed		E009
E010 H9 Derived Neuron Cultured	ES-derived	TssA	erc2-chromatin15state-all-files/E010_1_TssA.bed		E010
E010 H9 Derived Neuron Cultured	ES-derived	TssAFlnk	erc2-chromatin15state-all-files/E010_2_TssAFlnk.bed	cg10543947,cg15716373	E010
E010 H9 Derived Neuron Cultured	ES-derived	TxFlnk	erc2-chromatin15state-all-files/E010_3_TxFlnk.bed		E010
E010 H9 Derived Neuron Cultured	ES-derived	Tx	erc2-chromatin15state-all-files/E010_4_Tx.bed		E010
E010 H9 Derived Neuron Cultured	ES-derived	TxWk	erc2-chromatin15state-all-files/E010_5_TxWk.bed	cg21092464,cg21855316	E010
E010 H9 Derived Neuron Cultured	ES-derived	EnhG	erc2-chromatin15state-all-files/E010_6_EnhG.bed		E010
E010 H9 Derived Neuron Cultured	ES-derived	Enh	erc2-chromatin15state-all-files/E010_7_Enh.bed	cg16121206	E010
E010 H9 Derived Neuron Cultured	ES-derived	ZNF-Rpts	erc2-chromatin15state-all-files/E010_8_ZNF-Rpts.bed		E010
E010 H9 Derived Neuron Cultured	ES-derived	Het	erc2-chromatin15state-all-files/E010_9_Het.bed		E010
E010 H9 Derived Neuron Cultured	ES-derived	TssBiv	erc2-chromatin15state-all-files/E010_10_TssBiv.bed		E010
E010 H9 Derived Neuron Cultured	ES-derived	BivFlnk	erc2-chromatin15state-all-files/E010_11_BivFlnk.bed		E010
E010 H9 Derived Neuron Cultured	ES-derived	EnhBiv	erc2-chromatin15state-all-files/E010_12_EnhBiv.bed		E010
E010 H9 Derived Neuron Cultured	ES-derived	ReprPC	erc2-chromatin15state-all-files/E010_13_ReprPC.bed		E010
E010 H9 Derived Neuron Cultured	ES-derived	ReprPCWk	erc2-chromatin15state-all-files/E010_14_ReprPCWk.bed		E010
E010 H9 Derived Neuron Cultured	ES-derived	Quies	erc2-chromatin15state-all-files/E010_15_Quies.bed		E010
E011 hESC Derived CD184+ Endoderm Cultured	ES-derived	TssA	erc2-chromatin15state-all-files/E011_1_TssA.bed		E011
E011 hESC Derived CD184+ Endoderm Cultured	ES-derived	TssAFlnk	erc2-chromatin15state-all-files/E011_2_TssAFlnk.bed		E011
E011 hESC Derived CD184+ Endoderm Cultured	ES-derived	TxFlnk	erc2-chromatin15state-all-files/E011_3_TxFlnk.bed		E011
E011 hESC Derived CD184+ Endoderm Cultured	ES-derived	Tx	erc2-chromatin15state-all-files/E011_4_Tx.bed		E011
E011 hESC Derived CD184+ Endoderm Cultured	ES-derived	TxWk	erc2-chromatin15state-all-files/E011_5_TxWk.bed		E011
E011 hESC Derived CD184+ Endoderm Cultured	ES-derived	EnhG	erc2-chromatin15state-all-files/E011_6_EnhG.bed		E011
E011 hESC Derived CD184+ Endoderm Cultured	ES-derived	Enh	erc2-chromatin15state-all-files/E011_7_Enh.bed	cg10543947,cg15716373,cg16121206	E011
E011 hESC Derived CD184+ Endoderm Cultured	ES-derived	ZNF-Rpts	erc2-chromatin15state-all-files/E011_8_ZNF-Rpts.bed		E011
E011 hESC Derived CD184+ Endoderm Cultured	ES-derived	Het	erc2-chromatin15state-all-files/E011_9_Het.bed		E011
E011 hESC Derived CD184+ Endoderm Cultured	ES-derived	TssBiv	erc2-chromatin15state-all-files/E011_10_TssBiv.bed		E011
E011 hESC Derived CD184+ Endoderm Cultured	ES-derived	BivFlnk	erc2-chromatin15state-all-files/E011_11_BivFlnk.bed		E011
E011 hESC Derived CD184+ Endoderm Cultured	ES-derived	EnhBiv	erc2-chromatin15state-all-files/E011_12_EnhBiv.bed		E011
E011 hESC Derived CD184+ Endoderm Cultured	ES-derived	ReprPC	erc2-chromatin15state-all-files/E011_13_ReprPC.bed		E011
E011 hESC Derived CD184+ Endoderm Cultured	ES-derived	ReprPCWk	erc2-chromatin15state-all-files/E011_14_ReprPCWk.bed		E011
E011 hESC Derived CD184+ Endoderm Cultured	ES-derived	Quies	erc2-chromatin15state-all-files/E011_15_Quies.bed	cg21092464,cg21855316	E011
E012 hESC Derived CD56+ Ectoderm Cultured	ES-derived	TssA	erc2-chromatin15state-all-files/E012_1_TssA.bed		E012
E012 hESC Derived CD56+ Ectoderm Cultured	ES-derived	TssAFlnk	erc2-chromatin15state-all-files/E012_2_TssAFlnk.bed		E012
E012 hESC Derived CD56+ Ectoderm Cultured	ES-derived	TxFlnk	erc2-chromatin15state-all-files/E012_3_TxFlnk.bed		E012
E012 hESC Derived CD56+ Ectoderm Cultured	ES-derived	Tx	erc2-chromatin15state-all-files/E012_4_Tx.bed		E012
E012 hESC Derived CD56+ Ectoderm Cultured	ES-derived	TxWk	erc2-chromatin15state-all-files/E012_5_TxWk.bed		E012
E012 hESC Derived CD56+ Ectoderm Cultured	ES-derived	EnhG	erc2-chromatin15state-all-files/E012_6_EnhG.bed		E012
E012 hESC Derived CD56+ Ectoderm Cultured	ES-derived	Enh	erc2-chromatin15state-all-files/E012_7_Enh.bed	cg15716373	E012
E012 hESC Derived CD56+ Ectoderm Cultured	ES-derived	ZNF-Rpts	erc2-chromatin15state-all-files/E012_8_ZNF-Rpts.bed		E012
E012 hESC Derived CD56+ Ectoderm Cultured	ES-derived	Het	erc2-chromatin15state-all-files/E012_9_Het.bed		E012
E012 hESC Derived CD56+ Ectoderm Cultured	ES-derived	TssBiv	erc2-chromatin15state-all-files/E012_10_TssBiv.bed		E012
E012 hESC Derived CD56+ Ectoderm Cultured	ES-derived	BivFlnk	erc2-chromatin15state-all-files/E012_11_BivFlnk.bed		E012
E012 hESC Derived CD56+ Ectoderm Cultured	ES-derived	EnhBiv	erc2-chromatin15state-all-files/E012_12_EnhBiv.bed		E012
E012 hESC Derived CD56+ Ectoderm Cultured	ES-derived	ReprPC	erc2-chromatin15state-all-files/E012_13_ReprPC.bed		E012
E012 hESC Derived CD56+ Ectoderm Cultured	ES-derived	ReprPCWk	erc2-chromatin15state-all-files/E012_14_ReprPCWk.bed		E012
E012 hESC Derived CD56+ Ectoderm Cultured	ES-derived	Quies	erc2-chromatin15state-all-files/E012_15_Quies.bed	cg10543947,cg16121206,cg21092464,cg21855316	E012
E013 hESC Derived CD56+ Mesoderm Cultured	ES-derived	TssA	erc2-chromatin15state-all-files/E013_1_TssA.bed		E013
E013 hESC Derived CD56+ Mesoderm Cultured	ES-derived	TssAFlnk	erc2-chromatin15state-all-files/E013_2_TssAFlnk.bed		E013
E013 hESC Derived CD56+ Mesoderm Cultured	ES-derived	TxFlnk	erc2-chromatin15state-all-files/E013_3_TxFlnk.bed		E013
E013 hESC Derived CD56+ Mesoderm Cultured	ES-derived	Tx	erc2-chromatin15state-all-files/E013_4_Tx.bed		E013
E013 hESC Derived CD56+ Mesoderm Cultured	ES-derived	TxWk	erc2-chromatin15state-all-files/E013_5_TxWk.bed		E013
E013 hESC Derived CD56+ Mesoderm Cultured	ES-derived	EnhG	erc2-chromatin15state-all-files/E013_6_EnhG.bed		E013
E013 hESC Derived CD56+ Mesoderm Cultured	ES-derived	Enh	erc2-chromatin15state-all-files/E013_7_Enh.bed	cg10543947,cg15716373,cg16121206	E013
E013 hESC Derived CD56+ Mesoderm Cultured	ES-derived	ZNF-Rpts	erc2-chromatin15state-all-files/E013_8_ZNF-Rpts.bed		E013
E013 hESC Derived CD56+ Mesoderm Cultured	ES-derived	Het	erc2-chromatin15state-all-files/E013_9_Het.bed		E013
E013 hESC Derived CD56+ Mesoderm Cultured	ES-derived	TssBiv	erc2-chromatin15state-all-files/E013_10_TssBiv.bed		E013
E013 hESC Derived CD56+ Mesoderm Cultured	ES-derived	BivFlnk	erc2-chromatin15state-all-files/E013_11_BivFlnk.bed		E013
E013 hESC Derived CD56+ Mesoderm Cultured	ES-derived	EnhBiv	erc2-chromatin15state-all-files/E013_12_EnhBiv.bed		E013
E013 hESC Derived CD56+ Mesoderm Cultured	ES-derived	ReprPC	erc2-chromatin15state-all-files/E013_13_ReprPC.bed		E013
E013 hESC Derived CD56+ Mesoderm Cultured	ES-derived	ReprPCWk	erc2-chromatin15state-all-files/E013_14_ReprPCWk.bed		E013
E013 hESC Derived CD56+ Mesoderm Cultured	ES-derived	Quies	erc2-chromatin15state-all-files/E013_15_Quies.bed	cg21092464,cg21855316	E013
E065 Aorta	Heart	TssA	erc2-chromatin15state-all-files/E065_1_TssA.bed	cg10543947,cg16121206	E065
E065 Aorta	Heart	TssAFlnk	erc2-chromatin15state-all-files/E065_2_TssAFlnk.bed		E065
E065 Aorta	Heart	TxFlnk	erc2-chromatin15state-all-files/E065_3_TxFlnk.bed		E065
E065 Aorta	Heart	Tx	erc2-chromatin15state-all-files/E065_4_Tx.bed		E065
E065 Aorta	Heart	TxWk	erc2-chromatin15state-all-files/E065_5_TxWk.bed	cg15716373	E065
E065 Aorta	Heart	EnhG	erc2-chromatin15state-all-files/E065_6_EnhG.bed		E065
E065 Aorta	Heart	Enh	erc2-chromatin15state-all-files/E065_7_Enh.bed		E065
E065 Aorta	Heart	ZNF-Rpts	erc2-chromatin15state-all-files/E065_8_ZNF-Rpts.bed		E065
E065 Aorta	Heart	Het	erc2-chromatin15state-all-files/E065_9_Het.bed		E065
E065 Aorta	Heart	TssBiv	erc2-chromatin15state-all-files/E065_10_TssBiv.bed		E065
E065 Aorta	Heart	BivFlnk	erc2-chromatin15state-all-files/E065_11_BivFlnk.bed		E065
E065 Aorta	Heart	EnhBiv	erc2-chromatin15state-all-files/E065_12_EnhBiv.bed		E065
E065 Aorta	Heart	ReprPC	erc2-chromatin15state-all-files/E065_13_ReprPC.bed		E065
E065 Aorta	Heart	ReprPCWk	erc2-chromatin15state-all-files/E065_14_ReprPCWk.bed		E065
E065 Aorta	Heart	Quies	erc2-chromatin15state-all-files/E065_15_Quies.bed	cg21092464,cg21855316	E065
E083 Fetal Heart	Heart	TssA	erc2-chromatin15state-all-files/E083_1_TssA.bed		E083
E083 Fetal Heart	Heart	TssAFlnk	erc2-chromatin15state-all-files/E083_2_TssAFlnk.bed	cg10543947	E083
E083 Fetal Heart	Heart	TxFlnk	erc2-chromatin15state-all-files/E083_3_TxFlnk.bed		E083
E083 Fetal Heart	Heart	Tx	erc2-chromatin15state-all-files/E083_4_Tx.bed		E083
E083 Fetal Heart	Heart	TxWk	erc2-chromatin15state-all-files/E083_5_TxWk.bed		E083
E083 Fetal Heart	Heart	EnhG	erc2-chromatin15state-all-files/E083_6_EnhG.bed		E083
E083 Fetal Heart	Heart	Enh	erc2-chromatin15state-all-files/E083_7_Enh.bed	cg16121206	E083
E083 Fetal Heart	Heart	ZNF-Rpts	erc2-chromatin15state-all-files/E083_8_ZNF-Rpts.bed		E083
E083 Fetal Heart	Heart	Het	erc2-chromatin15state-all-files/E083_9_Het.bed		E083
E083 Fetal Heart	Heart	TssBiv	erc2-chromatin15state-all-files/E083_10_TssBiv.bed		E083
E083 Fetal Heart	Heart	BivFlnk	erc2-chromatin15state-all-files/E083_11_BivFlnk.bed		E083
E083 Fetal Heart	Heart	EnhBiv	erc2-chromatin15state-all-files/E083_12_EnhBiv.bed		E083
E083 Fetal Heart	Heart	ReprPC	erc2-chromatin15state-all-files/E083_13_ReprPC.bed		E083
E083 Fetal Heart	Heart	ReprPCWk	erc2-chromatin15state-all-files/E083_14_ReprPCWk.bed		E083
E083 Fetal Heart	Heart	Quies	erc2-chromatin15state-all-files/E083_15_Quies.bed	cg15716373,cg21092464,cg21855316	E083
E095 Left Ventricle	Heart	TssA	erc2-chromatin15state-all-files/E095_1_TssA.bed		E095
E095 Left Ventricle	Heart	TssAFlnk	erc2-chromatin15state-all-files/E095_2_TssAFlnk.bed	cg10543947	E095
E095 Left Ventricle	Heart	TxFlnk	erc2-chromatin15state-all-files/E095_3_TxFlnk.bed		E095
E095 Left Ventricle	Heart	Tx	erc2-chromatin15state-all-files/E095_4_Tx.bed		E095
E095 Left Ventricle	Heart	TxWk	erc2-chromatin15state-all-files/E095_5_TxWk.bed	cg21092464,cg21855316	E095
E095 Left Ventricle	Heart	EnhG	erc2-chromatin15state-all-files/E095_6_EnhG.bed		E095
E095 Left Ventricle	Heart	Enh	erc2-chromatin15state-all-files/E095_7_Enh.bed	cg15716373,cg16121206	E095
E095 Left Ventricle	Heart	ZNF-Rpts	erc2-chromatin15state-all-files/E095_8_ZNF-Rpts.bed		E095
E095 Left Ventricle	Heart	Het	erc2-chromatin15state-all-files/E095_9_Het.bed		E095
E095 Left Ventricle	Heart	TssBiv	erc2-chromatin15state-all-files/E095_10_TssBiv.bed		E095
E095 Left Ventricle	Heart	BivFlnk	erc2-chromatin15state-all-files/E095_11_BivFlnk.bed		E095
E095 Left Ventricle	Heart	EnhBiv	erc2-chromatin15state-all-files/E095_12_EnhBiv.bed		E095
E095 Left Ventricle	Heart	ReprPC	erc2-chromatin15state-all-files/E095_13_ReprPC.bed		E095
E095 Left Ventricle	Heart	ReprPCWk	erc2-chromatin15state-all-files/E095_14_ReprPCWk.bed		E095
E095 Left Ventricle	Heart	Quies	erc2-chromatin15state-all-files/E095_15_Quies.bed		E095
E104 Right Atrium	Heart	TssA	erc2-chromatin15state-all-files/E104_1_TssA.bed	cg10543947	E104
E104 Right Atrium	Heart	TssAFlnk	erc2-chromatin15state-all-files/E104_2_TssAFlnk.bed		E104
E104 Right Atrium	Heart	TxFlnk	erc2-chromatin15state-all-files/E104_3_TxFlnk.bed		E104
E104 Right Atrium	Heart	Tx	erc2-chromatin15state-all-files/E104_4_Tx.bed		E104
E104 Right Atrium	Heart	TxWk	erc2-chromatin15state-all-files/E104_5_TxWk.bed	cg16121206	E104
E104 Right Atrium	Heart	EnhG	erc2-chromatin15state-all-files/E104_6_EnhG.bed		E104
E104 Right Atrium	Heart	Enh	erc2-chromatin15state-all-files/E104_7_Enh.bed	cg15716373	E104
E104 Right Atrium	Heart	ZNF-Rpts	erc2-chromatin15state-all-files/E104_8_ZNF-Rpts.bed		E104
E104 Right Atrium	Heart	Het	erc2-chromatin15state-all-files/E104_9_Het.bed		E104
E104 Right Atrium	Heart	TssBiv	erc2-chromatin15state-all-files/E104_10_TssBiv.bed		E104
E104 Right Atrium	Heart	BivFlnk	erc2-chromatin15state-all-files/E104_11_BivFlnk.bed		E104
E104 Right Atrium	Heart	EnhBiv	erc2-chromatin15state-all-files/E104_12_EnhBiv.bed		E104
E104 Right Atrium	Heart	ReprPC	erc2-chromatin15state-all-files/E104_13_ReprPC.bed		E104
E104 Right Atrium	Heart	ReprPCWk	erc2-chromatin15state-all-files/E104_14_ReprPCWk.bed		E104
E104 Right Atrium	Heart	Quies	erc2-chromatin15state-all-files/E104_15_Quies.bed	cg21092464,cg21855316	E104
E105 Right Ventricle	Heart	TssA	erc2-chromatin15state-all-files/E105_1_TssA.bed		E105
E105 Right Ventricle	Heart	TssAFlnk	erc2-chromatin15state-all-files/E105_2_TssAFlnk.bed	cg10543947	E105
E105 Right Ventricle	Heart	TxFlnk	erc2-chromatin15state-all-files/E105_3_TxFlnk.bed		E105
E105 Right Ventricle	Heart	Tx	erc2-chromatin15state-all-files/E105_4_Tx.bed		E105
E105 Right Ventricle	Heart	TxWk	erc2-chromatin15state-all-files/E105_5_TxWk.bed	cg15716373,cg16121206	E105
E105 Right Ventricle	Heart	EnhG	erc2-chromatin15state-all-files/E105_6_EnhG.bed		E105
E105 Right Ventricle	Heart	Enh	erc2-chromatin15state-all-files/E105_7_Enh.bed	cg21855316	E105
E105 Right Ventricle	Heart	ZNF-Rpts	erc2-chromatin15state-all-files/E105_8_ZNF-Rpts.bed		E105
E105 Right Ventricle	Heart	Het	erc2-chromatin15state-all-files/E105_9_Het.bed		E105
E105 Right Ventricle	Heart	TssBiv	erc2-chromatin15state-all-files/E105_10_TssBiv.bed		E105
E105 Right Ventricle	Heart	BivFlnk	erc2-chromatin15state-all-files/E105_11_BivFlnk.bed		E105
E105 Right Ventricle	Heart	EnhBiv	erc2-chromatin15state-all-files/E105_12_EnhBiv.bed		E105
E105 Right Ventricle	Heart	ReprPC	erc2-chromatin15state-all-files/E105_13_ReprPC.bed		E105
E105 Right Ventricle	Heart	ReprPCWk	erc2-chromatin15state-all-files/E105_14_ReprPCWk.bed		E105
E105 Right Ventricle	Heart	Quies	erc2-chromatin15state-all-files/E105_15_Quies.bed	cg21092464	E105
E018 iPS-15b	iPSC	TssA	erc2-chromatin15state-all-files/E018_1_TssA.bed		E018
E018 iPS-15b	iPSC	TssAFlnk	erc2-chromatin15state-all-files/E018_2_TssAFlnk.bed	cg10543947,cg16121206	E018
E018 iPS-15b	iPSC	TxFlnk	erc2-chromatin15state-all-files/E018_3_TxFlnk.bed		E018
E018 iPS-15b	iPSC	Tx	erc2-chromatin15state-all-files/E018_4_Tx.bed		E018
E018 iPS-15b	iPSC	TxWk	erc2-chromatin15state-all-files/E018_5_TxWk.bed		E018
E018 iPS-15b	iPSC	EnhG	erc2-chromatin15state-all-files/E018_6_EnhG.bed		E018
E018 iPS-15b	iPSC	Enh	erc2-chromatin15state-all-files/E018_7_Enh.bed	cg15716373	E018
E018 iPS-15b	iPSC	ZNF-Rpts	erc2-chromatin15state-all-files/E018_8_ZNF-Rpts.bed		E018
E018 iPS-15b	iPSC	Het	erc2-chromatin15state-all-files/E018_9_Het.bed		E018
E018 iPS-15b	iPSC	TssBiv	erc2-chromatin15state-all-files/E018_10_TssBiv.bed		E018
E018 iPS-15b	iPSC	BivFlnk	erc2-chromatin15state-all-files/E018_11_BivFlnk.bed		E018
E018 iPS-15b	iPSC	EnhBiv	erc2-chromatin15state-all-files/E018_12_EnhBiv.bed		E018
E018 iPS-15b	iPSC	ReprPC	erc2-chromatin15state-all-files/E018_13_ReprPC.bed		E018
E018 iPS-15b	iPSC	ReprPCWk	erc2-chromatin15state-all-files/E018_14_ReprPCWk.bed		E018
E018 iPS-15b	iPSC	Quies	erc2-chromatin15state-all-files/E018_15_Quies.bed	cg21092464,cg21855316	E018
E019 iPS-18	iPSC	TssA	erc2-chromatin15state-all-files/E019_1_TssA.bed		E019
E019 iPS-18	iPSC	TssAFlnk	erc2-chromatin15state-all-files/E019_2_TssAFlnk.bed	cg10543947,cg15716373	E019
E019 iPS-18	iPSC	TxFlnk	erc2-chromatin15state-all-files/E019_3_TxFlnk.bed		E019
E019 iPS-18	iPSC	Tx	erc2-chromatin15state-all-files/E019_4_Tx.bed		E019
E019 iPS-18	iPSC	TxWk	erc2-chromatin15state-all-files/E019_5_TxWk.bed		E019
E019 iPS-18	iPSC	EnhG	erc2-chromatin15state-all-files/E019_6_EnhG.bed		E019
E019 iPS-18	iPSC	Enh	erc2-chromatin15state-all-files/E019_7_Enh.bed	cg16121206	E019
E019 iPS-18	iPSC	ZNF-Rpts	erc2-chromatin15state-all-files/E019_8_ZNF-Rpts.bed		E019
E019 iPS-18	iPSC	Het	erc2-chromatin15state-all-files/E019_9_Het.bed		E019
E019 iPS-18	iPSC	TssBiv	erc2-chromatin15state-all-files/E019_10_TssBiv.bed		E019
E019 iPS-18	iPSC	BivFlnk	erc2-chromatin15state-all-files/E019_11_BivFlnk.bed		E019
E019 iPS-18	iPSC	EnhBiv	erc2-chromatin15state-all-files/E019_12_EnhBiv.bed		E019
E019 iPS-18	iPSC	ReprPC	erc2-chromatin15state-all-files/E019_13_ReprPC.bed		E019
E019 iPS-18	iPSC	ReprPCWk	erc2-chromatin15state-all-files/E019_14_ReprPCWk.bed		E019
E019 iPS-18	iPSC	Quies	erc2-chromatin15state-all-files/E019_15_Quies.bed	cg21092464,cg21855316	E019
E020 iPS-20b	iPSC	TssA	erc2-chromatin15state-all-files/E020_1_TssA.bed		E020
E020 iPS-20b	iPSC	TssAFlnk	erc2-chromatin15state-all-files/E020_2_TssAFlnk.bed	cg15716373	E020
E020 iPS-20b	iPSC	TxFlnk	erc2-chromatin15state-all-files/E020_3_TxFlnk.bed		E020
E020 iPS-20b	iPSC	Tx	erc2-chromatin15state-all-files/E020_4_Tx.bed		E020
E020 iPS-20b	iPSC	TxWk	erc2-chromatin15state-all-files/E020_5_TxWk.bed		E020
E020 iPS-20b	iPSC	EnhG	erc2-chromatin15state-all-files/E020_6_EnhG.bed		E020
E020 iPS-20b	iPSC	Enh	erc2-chromatin15state-all-files/E020_7_Enh.bed	cg10543947,cg16121206	E020
E020 iPS-20b	iPSC	ZNF-Rpts	erc2-chromatin15state-all-files/E020_8_ZNF-Rpts.bed		E020
E020 iPS-20b	iPSC	Het	erc2-chromatin15state-all-files/E020_9_Het.bed		E020
E020 iPS-20b	iPSC	TssBiv	erc2-chromatin15state-all-files/E020_10_TssBiv.bed		E020
E020 iPS-20b	iPSC	BivFlnk	erc2-chromatin15state-all-files/E020_11_BivFlnk.bed		E020
E020 iPS-20b	iPSC	EnhBiv	erc2-chromatin15state-all-files/E020_12_EnhBiv.bed		E020
E020 iPS-20b	iPSC	ReprPC	erc2-chromatin15state-all-files/E020_13_ReprPC.bed		E020
E020 iPS-20b	iPSC	ReprPCWk	erc2-chromatin15state-all-files/E020_14_ReprPCWk.bed		E020
E020 iPS-20b	iPSC	Quies	erc2-chromatin15state-all-files/E020_15_Quies.bed	cg21092464,cg21855316	E020
E021 iPS DF 6.9	iPSC	TssA	erc2-chromatin15state-all-files/E021_1_TssA.bed		E021
E021 iPS DF 6.9	iPSC	TssAFlnk	erc2-chromatin15state-all-files/E021_2_TssAFlnk.bed		E021
E021 iPS DF 6.9	iPSC	TxFlnk	erc2-chromatin15state-all-files/E021_3_TxFlnk.bed		E021
E021 iPS DF 6.9	iPSC	Tx	erc2-chromatin15state-all-files/E021_4_Tx.bed		E021
E021 iPS DF 6.9	iPSC	TxWk	erc2-chromatin15state-all-files/E021_5_TxWk.bed		E021
E021 iPS DF 6.9	iPSC	EnhG	erc2-chromatin15state-all-files/E021_6_EnhG.bed		E021
E021 iPS DF 6.9	iPSC	Enh	erc2-chromatin15state-all-files/E021_7_Enh.bed	cg10543947,cg15716373,cg16121206,cg21855316	E021
E021 iPS DF 6.9	iPSC	ZNF-Rpts	erc2-chromatin15state-all-files/E021_8_ZNF-Rpts.bed		E021
E021 iPS DF 6.9	iPSC	Het	erc2-chromatin15state-all-files/E021_9_Het.bed		E021
E021 iPS DF 6.9	iPSC	TssBiv	erc2-chromatin15state-all-files/E021_10_TssBiv.bed		E021
E021 iPS DF 6.9	iPSC	BivFlnk	erc2-chromatin15state-all-files/E021_11_BivFlnk.bed		E021
E021 iPS DF 6.9	iPSC	EnhBiv	erc2-chromatin15state-all-files/E021_12_EnhBiv.bed		E021
E021 iPS DF 6.9	iPSC	ReprPC	erc2-chromatin15state-all-files/E021_13_ReprPC.bed		E021
E021 iPS DF 6.9	iPSC	ReprPCWk	erc2-chromatin15state-all-files/E021_14_ReprPCWk.bed		E021
E021 iPS DF 6.9	iPSC	Quies	erc2-chromatin15state-all-files/E021_15_Quies.bed	cg21092464	E021
E022 iPS DF 19.11	iPSC	TssA	erc2-chromatin15state-all-files/E022_1_TssA.bed		E022
E022 iPS DF 19.11	iPSC	TssAFlnk	erc2-chromatin15state-all-files/E022_2_TssAFlnk.bed		E022
E022 iPS DF 19.11	iPSC	TxFlnk	erc2-chromatin15state-all-files/E022_3_TxFlnk.bed		E022
E022 iPS DF 19.11	iPSC	Tx	erc2-chromatin15state-all-files/E022_4_Tx.bed		E022
E022 iPS DF 19.11	iPSC	TxWk	erc2-chromatin15state-all-files/E022_5_TxWk.bed		E022
E022 iPS DF 19.11	iPSC	EnhG	erc2-chromatin15state-all-files/E022_6_EnhG.bed		E022
E022 iPS DF 19.11	iPSC	Enh	erc2-chromatin15state-all-files/E022_7_Enh.bed	cg10543947,cg15716373,cg16121206,cg21855316	E022
E022 iPS DF 19.11	iPSC	ZNF-Rpts	erc2-chromatin15state-all-files/E022_8_ZNF-Rpts.bed		E022
E022 iPS DF 19.11	iPSC	Het	erc2-chromatin15state-all-files/E022_9_Het.bed		E022
E022 iPS DF 19.11	iPSC	TssBiv	erc2-chromatin15state-all-files/E022_10_TssBiv.bed		E022
E022 iPS DF 19.11	iPSC	BivFlnk	erc2-chromatin15state-all-files/E022_11_BivFlnk.bed		E022
E022 iPS DF 19.11	iPSC	EnhBiv	erc2-chromatin15state-all-files/E022_12_EnhBiv.bed		E022
E022 iPS DF 19.11	iPSC	ReprPC	erc2-chromatin15state-all-files/E022_13_ReprPC.bed		E022
E022 iPS DF 19.11	iPSC	ReprPCWk	erc2-chromatin15state-all-files/E022_14_ReprPCWk.bed		E022
E022 iPS DF 19.11	iPSC	Quies	erc2-chromatin15state-all-files/E022_15_Quies.bed	cg21092464	E022
E086 Fetal Kidney	Kidney	TssA	erc2-chromatin15state-all-files/E086_1_TssA.bed		E086
E086 Fetal Kidney	Kidney	TssAFlnk	erc2-chromatin15state-all-files/E086_2_TssAFlnk.bed	cg10543947,cg16121206	E086
E086 Fetal Kidney	Kidney	TxFlnk	erc2-chromatin15state-all-files/E086_3_TxFlnk.bed		E086
E086 Fetal Kidney	Kidney	Tx	erc2-chromatin15state-all-files/E086_4_Tx.bed		E086
E086 Fetal Kidney	Kidney	TxWk	erc2-chromatin15state-all-files/E086_5_TxWk.bed		E086
E086 Fetal Kidney	Kidney	EnhG	erc2-chromatin15state-all-files/E086_6_EnhG.bed		E086
E086 Fetal Kidney	Kidney	Enh	erc2-chromatin15state-all-files/E086_7_Enh.bed	cg15716373	E086
E086 Fetal Kidney	Kidney	ZNF-Rpts	erc2-chromatin15state-all-files/E086_8_ZNF-Rpts.bed		E086
E086 Fetal Kidney	Kidney	Het	erc2-chromatin15state-all-files/E086_9_Het.bed		E086
E086 Fetal Kidney	Kidney	TssBiv	erc2-chromatin15state-all-files/E086_10_TssBiv.bed		E086
E086 Fetal Kidney	Kidney	BivFlnk	erc2-chromatin15state-all-files/E086_11_BivFlnk.bed		E086
E086 Fetal Kidney	Kidney	EnhBiv	erc2-chromatin15state-all-files/E086_12_EnhBiv.bed		E086
E086 Fetal Kidney	Kidney	ReprPC	erc2-chromatin15state-all-files/E086_13_ReprPC.bed		E086
E086 Fetal Kidney	Kidney	ReprPCWk	erc2-chromatin15state-all-files/E086_14_ReprPCWk.bed		E086
E086 Fetal Kidney	Kidney	Quies	erc2-chromatin15state-all-files/E086_15_Quies.bed	cg21092464,cg21855316	E086
E066 Liver	Liver	TssA	erc2-chromatin15state-all-files/E066_1_TssA.bed		E066
E066 Liver	Liver	TssAFlnk	erc2-chromatin15state-all-files/E066_2_TssAFlnk.bed	cg10543947	E066
E066 Liver	Liver	TxFlnk	erc2-chromatin15state-all-files/E066_3_TxFlnk.bed		E066
E066 Liver	Liver	Tx	erc2-chromatin15state-all-files/E066_4_Tx.bed		E066
E066 Liver	Liver	TxWk	erc2-chromatin15state-all-files/E066_5_TxWk.bed	cg21092464,cg21855316	E066
E066 Liver	Liver	EnhG	erc2-chromatin15state-all-files/E066_6_EnhG.bed	cg15716373	E066
E066 Liver	Liver	Enh	erc2-chromatin15state-all-files/E066_7_Enh.bed	cg16121206	E066
E066 Liver	Liver	ZNF-Rpts	erc2-chromatin15state-all-files/E066_8_ZNF-Rpts.bed		E066
E066 Liver	Liver	Het	erc2-chromatin15state-all-files/E066_9_Het.bed		E066
E066 Liver	Liver	TssBiv	erc2-chromatin15state-all-files/E066_10_TssBiv.bed		E066
E066 Liver	Liver	BivFlnk	erc2-chromatin15state-all-files/E066_11_BivFlnk.bed		E066
E066 Liver	Liver	EnhBiv	erc2-chromatin15state-all-files/E066_12_EnhBiv.bed		E066
E066 Liver	Liver	ReprPC	erc2-chromatin15state-all-files/E066_13_ReprPC.bed		E066
E066 Liver	Liver	ReprPCWk	erc2-chromatin15state-all-files/E066_14_ReprPCWk.bed		E066
E066 Liver	Liver	Quies	erc2-chromatin15state-all-files/E066_15_Quies.bed		E066
E118 HepG2 Hepatocellular Carcinoma	Liver	TssA	erc2-chromatin15state-all-files/E118_1_TssA.bed		E118
E118 HepG2 Hepatocellular Carcinoma	Liver	TssAFlnk	erc2-chromatin15state-all-files/E118_2_TssAFlnk.bed	cg10543947,cg16121206	E118
E118 HepG2 Hepatocellular Carcinoma	Liver	TxFlnk	erc2-chromatin15state-all-files/E118_3_TxFlnk.bed		E118
E118 HepG2 Hepatocellular Carcinoma	Liver	Tx	erc2-chromatin15state-all-files/E118_4_Tx.bed	cg15716373	E118
E118 HepG2 Hepatocellular Carcinoma	Liver	TxWk	erc2-chromatin15state-all-files/E118_5_TxWk.bed		E118
E118 HepG2 Hepatocellular Carcinoma	Liver	EnhG	erc2-chromatin15state-all-files/E118_6_EnhG.bed		E118
E118 HepG2 Hepatocellular Carcinoma	Liver	Enh	erc2-chromatin15state-all-files/E118_7_Enh.bed	cg21092464	E118
E118 HepG2 Hepatocellular Carcinoma	Liver	ZNF-Rpts	erc2-chromatin15state-all-files/E118_8_ZNF-Rpts.bed		E118
E118 HepG2 Hepatocellular Carcinoma	Liver	Het	erc2-chromatin15state-all-files/E118_9_Het.bed		E118
E118 HepG2 Hepatocellular Carcinoma	Liver	TssBiv	erc2-chromatin15state-all-files/E118_10_TssBiv.bed		E118
E118 HepG2 Hepatocellular Carcinoma	Liver	BivFlnk	erc2-chromatin15state-all-files/E118_11_BivFlnk.bed	cg21855316	E118
E118 HepG2 Hepatocellular Carcinoma	Liver	EnhBiv	erc2-chromatin15state-all-files/E118_12_EnhBiv.bed		E118
E118 HepG2 Hepatocellular Carcinoma	Liver	ReprPC	erc2-chromatin15state-all-files/E118_13_ReprPC.bed		E118
E118 HepG2 Hepatocellular Carcinoma	Liver	ReprPCWk	erc2-chromatin15state-all-files/E118_14_ReprPCWk.bed		E118
E118 HepG2 Hepatocellular Carcinoma	Liver	Quies	erc2-chromatin15state-all-files/E118_15_Quies.bed		E118
E017 IMR90 fetal lung fibroblasts	Lung	TssA	erc2-chromatin15state-all-files/E017_1_TssA.bed		E017
E017 IMR90 fetal lung fibroblasts	Lung	TssAFlnk	erc2-chromatin15state-all-files/E017_2_TssAFlnk.bed	cg10543947,cg16121206	E017
E017 IMR90 fetal lung fibroblasts	Lung	TxFlnk	erc2-chromatin15state-all-files/E017_3_TxFlnk.bed		E017
E017 IMR90 fetal lung fibroblasts	Lung	Tx	erc2-chromatin15state-all-files/E017_4_Tx.bed		E017
E017 IMR90 fetal lung fibroblasts	Lung	TxWk	erc2-chromatin15state-all-files/E017_5_TxWk.bed		E017
E017 IMR90 fetal lung fibroblasts	Lung	EnhG	erc2-chromatin15state-all-files/E017_6_EnhG.bed		E017
E017 IMR90 fetal lung fibroblasts	Lung	Enh	erc2-chromatin15state-all-files/E017_7_Enh.bed	cg15716373	E017
E017 IMR90 fetal lung fibroblasts	Lung	ZNF-Rpts	erc2-chromatin15state-all-files/E017_8_ZNF-Rpts.bed		E017
E017 IMR90 fetal lung fibroblasts	Lung	Het	erc2-chromatin15state-all-files/E017_9_Het.bed		E017
E017 IMR90 fetal lung fibroblasts	Lung	TssBiv	erc2-chromatin15state-all-files/E017_10_TssBiv.bed		E017
E017 IMR90 fetal lung fibroblasts	Lung	BivFlnk	erc2-chromatin15state-all-files/E017_11_BivFlnk.bed		E017
E017 IMR90 fetal lung fibroblasts	Lung	EnhBiv	erc2-chromatin15state-all-files/E017_12_EnhBiv.bed	cg21855316	E017
E017 IMR90 fetal lung fibroblasts	Lung	ReprPC	erc2-chromatin15state-all-files/E017_13_ReprPC.bed		E017
E017 IMR90 fetal lung fibroblasts	Lung	ReprPCWk	erc2-chromatin15state-all-files/E017_14_ReprPCWk.bed	cg21092464	E017
E017 IMR90 fetal lung fibroblasts	Lung	Quies	erc2-chromatin15state-all-files/E017_15_Quies.bed		E017
E088 Fetal Lung	Lung	TssA	erc2-chromatin15state-all-files/E088_1_TssA.bed		E088
E088 Fetal Lung	Lung	TssAFlnk	erc2-chromatin15state-all-files/E088_2_TssAFlnk.bed		E088
E088 Fetal Lung	Lung	TxFlnk	erc2-chromatin15state-all-files/E088_3_TxFlnk.bed		E088
E088 Fetal Lung	Lung	Tx	erc2-chromatin15state-all-files/E088_4_Tx.bed		E088
E088 Fetal Lung	Lung	TxWk	erc2-chromatin15state-all-files/E088_5_TxWk.bed	cg21092464,cg21855316	E088
E088 Fetal Lung	Lung	EnhG	erc2-chromatin15state-all-files/E088_6_EnhG.bed		E088
E088 Fetal Lung	Lung	Enh	erc2-chromatin15state-all-files/E088_7_Enh.bed	cg10543947,cg15716373	E088
E088 Fetal Lung	Lung	ZNF-Rpts	erc2-chromatin15state-all-files/E088_8_ZNF-Rpts.bed		E088
E088 Fetal Lung	Lung	Het	erc2-chromatin15state-all-files/E088_9_Het.bed		E088
E088 Fetal Lung	Lung	TssBiv	erc2-chromatin15state-all-files/E088_10_TssBiv.bed		E088
E088 Fetal Lung	Lung	BivFlnk	erc2-chromatin15state-all-files/E088_11_BivFlnk.bed		E088
E088 Fetal Lung	Lung	EnhBiv	erc2-chromatin15state-all-files/E088_12_EnhBiv.bed		E088
E088 Fetal Lung	Lung	ReprPC	erc2-chromatin15state-all-files/E088_13_ReprPC.bed		E088
E088 Fetal Lung	Lung	ReprPCWk	erc2-chromatin15state-all-files/E088_14_ReprPCWk.bed		E088
E088 Fetal Lung	Lung	Quies	erc2-chromatin15state-all-files/E088_15_Quies.bed	cg16121206	E088
E096 Lung	Lung	TssA	erc2-chromatin15state-all-files/E096_1_TssA.bed		E096
E096 Lung	Lung	TssAFlnk	erc2-chromatin15state-all-files/E096_2_TssAFlnk.bed		E096
E096 Lung	Lung	TxFlnk	erc2-chromatin15state-all-files/E096_3_TxFlnk.bed		E096
E096 Lung	Lung	Tx	erc2-chromatin15state-all-files/E096_4_Tx.bed		E096
E096 Lung	Lung	TxWk	erc2-chromatin15state-all-files/E096_5_TxWk.bed		E096
E096 Lung	Lung	EnhG	erc2-chromatin15state-all-files/E096_6_EnhG.bed	cg15716373	E096
E096 Lung	Lung	Enh	erc2-chromatin15state-all-files/E096_7_Enh.bed	cg10543947,cg16121206	E096
E096 Lung	Lung	ZNF-Rpts	erc2-chromatin15state-all-files/E096_8_ZNF-Rpts.bed		E096
E096 Lung	Lung	Het	erc2-chromatin15state-all-files/E096_9_Het.bed		E096
E096 Lung	Lung	TssBiv	erc2-chromatin15state-all-files/E096_10_TssBiv.bed		E096
E096 Lung	Lung	BivFlnk	erc2-chromatin15state-all-files/E096_11_BivFlnk.bed		E096
E096 Lung	Lung	EnhBiv	erc2-chromatin15state-all-files/E096_12_EnhBiv.bed		E096
E096 Lung	Lung	ReprPC	erc2-chromatin15state-all-files/E096_13_ReprPC.bed		E096
E096 Lung	Lung	ReprPCWk	erc2-chromatin15state-all-files/E096_14_ReprPCWk.bed		E096
E096 Lung	Lung	Quies	erc2-chromatin15state-all-files/E096_15_Quies.bed	cg21092464,cg21855316	E096
E114 A549 EtOH 0.02pct Lung Carcinoma	Lung	TssA	erc2-chromatin15state-all-files/E114_1_TssA.bed		E114
E114 A549 EtOH 0.02pct Lung Carcinoma	Lung	TssAFlnk	erc2-chromatin15state-all-files/E114_2_TssAFlnk.bed	cg10543947	E114
E114 A549 EtOH 0.02pct Lung Carcinoma	Lung	TxFlnk	erc2-chromatin15state-all-files/E114_3_TxFlnk.bed		E114
E114 A549 EtOH 0.02pct Lung Carcinoma	Lung	Tx	erc2-chromatin15state-all-files/E114_4_Tx.bed		E114
E114 A549 EtOH 0.02pct Lung Carcinoma	Lung	TxWk	erc2-chromatin15state-all-files/E114_5_TxWk.bed		E114
E114 A549 EtOH 0.02pct Lung Carcinoma	Lung	EnhG	erc2-chromatin15state-all-files/E114_6_EnhG.bed		E114
E114 A549 EtOH 0.02pct Lung Carcinoma	Lung	Enh	erc2-chromatin15state-all-files/E114_7_Enh.bed	cg16121206	E114
E114 A549 EtOH 0.02pct Lung Carcinoma	Lung	ZNF-Rpts	erc2-chromatin15state-all-files/E114_8_ZNF-Rpts.bed		E114
E114 A549 EtOH 0.02pct Lung Carcinoma	Lung	Het	erc2-chromatin15state-all-files/E114_9_Het.bed		E114
E114 A549 EtOH 0.02pct Lung Carcinoma	Lung	TssBiv	erc2-chromatin15state-all-files/E114_10_TssBiv.bed		E114
E114 A549 EtOH 0.02pct Lung Carcinoma	Lung	BivFlnk	erc2-chromatin15state-all-files/E114_11_BivFlnk.bed		E114
E114 A549 EtOH 0.02pct Lung Carcinoma	Lung	EnhBiv	erc2-chromatin15state-all-files/E114_12_EnhBiv.bed		E114
E114 A549 EtOH 0.02pct Lung Carcinoma	Lung	ReprPC	erc2-chromatin15state-all-files/E114_13_ReprPC.bed		E114
E114 A549 EtOH 0.02pct Lung Carcinoma	Lung	ReprPCWk	erc2-chromatin15state-all-files/E114_14_ReprPCWk.bed		E114
E114 A549 EtOH 0.02pct Lung Carcinoma	Lung	Quies	erc2-chromatin15state-all-files/E114_15_Quies.bed	cg15716373,cg21092464,cg21855316	E114
E128 NHLF Lung Fibroblast Primary Cells	Lung	TssA	erc2-chromatin15state-all-files/E128_1_TssA.bed		E128
E128 NHLF Lung Fibroblast Primary Cells	Lung	TssAFlnk	erc2-chromatin15state-all-files/E128_2_TssAFlnk.bed	cg10543947,cg16121206	E128
E128 NHLF Lung Fibroblast Primary Cells	Lung	TxFlnk	erc2-chromatin15state-all-files/E128_3_TxFlnk.bed		E128
E128 NHLF Lung Fibroblast Primary Cells	Lung	Tx	erc2-chromatin15state-all-files/E128_4_Tx.bed		E128
E128 NHLF Lung Fibroblast Primary Cells	Lung	TxWk	erc2-chromatin15state-all-files/E128_5_TxWk.bed	cg15716373	E128
E128 NHLF Lung Fibroblast Primary Cells	Lung	EnhG	erc2-chromatin15state-all-files/E128_6_EnhG.bed		E128
E128 NHLF Lung Fibroblast Primary Cells	Lung	Enh	erc2-chromatin15state-all-files/E128_7_Enh.bed		E128
E128 NHLF Lung Fibroblast Primary Cells	Lung	ZNF-Rpts	erc2-chromatin15state-all-files/E128_8_ZNF-Rpts.bed		E128
E128 NHLF Lung Fibroblast Primary Cells	Lung	Het	erc2-chromatin15state-all-files/E128_9_Het.bed		E128
E128 NHLF Lung Fibroblast Primary Cells	Lung	TssBiv	erc2-chromatin15state-all-files/E128_10_TssBiv.bed		E128
E128 NHLF Lung Fibroblast Primary Cells	Lung	BivFlnk	erc2-chromatin15state-all-files/E128_11_BivFlnk.bed		E128
E128 NHLF Lung Fibroblast Primary Cells	Lung	EnhBiv	erc2-chromatin15state-all-files/E128_12_EnhBiv.bed		E128
E128 NHLF Lung Fibroblast Primary Cells	Lung	ReprPC	erc2-chromatin15state-all-files/E128_13_ReprPC.bed		E128
E128 NHLF Lung Fibroblast Primary Cells	Lung	ReprPCWk	erc2-chromatin15state-all-files/E128_14_ReprPCWk.bed	cg21092464,cg21855316	E128
E128 NHLF Lung Fibroblast Primary Cells	Lung	Quies	erc2-chromatin15state-all-files/E128_15_Quies.bed		E128
E023 Mesenchymal Stem Cell Derived Adipocyte Cultured	Mesenchymal	TssA	erc2-chromatin15state-all-files/E023_1_TssA.bed	cg10543947	E023
E023 Mesenchymal Stem Cell Derived Adipocyte Cultured	Mesenchymal	TssAFlnk	erc2-chromatin15state-all-files/E023_2_TssAFlnk.bed	cg16121206	E023
E023 Mesenchymal Stem Cell Derived Adipocyte Cultured	Mesenchymal	TxFlnk	erc2-chromatin15state-all-files/E023_3_TxFlnk.bed		E023
E023 Mesenchymal Stem Cell Derived Adipocyte Cultured	Mesenchymal	Tx	erc2-chromatin15state-all-files/E023_4_Tx.bed		E023
E023 Mesenchymal Stem Cell Derived Adipocyte Cultured	Mesenchymal	TxWk	erc2-chromatin15state-all-files/E023_5_TxWk.bed		E023
E023 Mesenchymal Stem Cell Derived Adipocyte Cultured	Mesenchymal	EnhG	erc2-chromatin15state-all-files/E023_6_EnhG.bed		E023
E023 Mesenchymal Stem Cell Derived Adipocyte Cultured	Mesenchymal	Enh	erc2-chromatin15state-all-files/E023_7_Enh.bed	cg15716373	E023
E023 Mesenchymal Stem Cell Derived Adipocyte Cultured	Mesenchymal	ZNF-Rpts	erc2-chromatin15state-all-files/E023_8_ZNF-Rpts.bed		E023
E023 Mesenchymal Stem Cell Derived Adipocyte Cultured	Mesenchymal	Het	erc2-chromatin15state-all-files/E023_9_Het.bed		E023
E023 Mesenchymal Stem Cell Derived Adipocyte Cultured	Mesenchymal	TssBiv	erc2-chromatin15state-all-files/E023_10_TssBiv.bed		E023
E023 Mesenchymal Stem Cell Derived Adipocyte Cultured	Mesenchymal	BivFlnk	erc2-chromatin15state-all-files/E023_11_BivFlnk.bed		E023
E023 Mesenchymal Stem Cell Derived Adipocyte Cultured	Mesenchymal	EnhBiv	erc2-chromatin15state-all-files/E023_12_EnhBiv.bed		E023
E023 Mesenchymal Stem Cell Derived Adipocyte Cultured	Mesenchymal	ReprPC	erc2-chromatin15state-all-files/E023_13_ReprPC.bed		E023
E023 Mesenchymal Stem Cell Derived Adipocyte Cultured	Mesenchymal	ReprPCWk	erc2-chromatin15state-all-files/E023_14_ReprPCWk.bed		E023
E023 Mesenchymal Stem Cell Derived Adipocyte Cultured	Mesenchymal	Quies	erc2-chromatin15state-all-files/E023_15_Quies.bed	cg21092464,cg21855316	E023
E025 Adipose Derived Mesenchymal Stem Cell Cultured	Mesenchymal	TssA	erc2-chromatin15state-all-files/E025_1_TssA.bed		E025
E025 Adipose Derived Mesenchymal Stem Cell Cultured	Mesenchymal	TssAFlnk	erc2-chromatin15state-all-files/E025_2_TssAFlnk.bed	cg10543947	E025
E025 Adipose Derived Mesenchymal Stem Cell Cultured	Mesenchymal	TxFlnk	erc2-chromatin15state-all-files/E025_3_TxFlnk.bed		E025
E025 Adipose Derived Mesenchymal Stem Cell Cultured	Mesenchymal	Tx	erc2-chromatin15state-all-files/E025_4_Tx.bed		E025
E025 Adipose Derived Mesenchymal Stem Cell Cultured	Mesenchymal	TxWk	erc2-chromatin15state-all-files/E025_5_TxWk.bed		E025
E025 Adipose Derived Mesenchymal Stem Cell Cultured	Mesenchymal	EnhG	erc2-chromatin15state-all-files/E025_6_EnhG.bed		E025
E025 Adipose Derived Mesenchymal Stem Cell Cultured	Mesenchymal	Enh	erc2-chromatin15state-all-files/E025_7_Enh.bed	cg15716373,cg16121206	E025
E025 Adipose Derived Mesenchymal Stem Cell Cultured	Mesenchymal	ZNF-Rpts	erc2-chromatin15state-all-files/E025_8_ZNF-Rpts.bed		E025
E025 Adipose Derived Mesenchymal Stem Cell Cultured	Mesenchymal	Het	erc2-chromatin15state-all-files/E025_9_Het.bed		E025
E025 Adipose Derived Mesenchymal Stem Cell Cultured	Mesenchymal	TssBiv	erc2-chromatin15state-all-files/E025_10_TssBiv.bed		E025
E025 Adipose Derived Mesenchymal Stem Cell Cultured	Mesenchymal	BivFlnk	erc2-chromatin15state-all-files/E025_11_BivFlnk.bed		E025
E025 Adipose Derived Mesenchymal Stem Cell Cultured	Mesenchymal	EnhBiv	erc2-chromatin15state-all-files/E025_12_EnhBiv.bed		E025
E025 Adipose Derived Mesenchymal Stem Cell Cultured	Mesenchymal	ReprPC	erc2-chromatin15state-all-files/E025_13_ReprPC.bed		E025
E025 Adipose Derived Mesenchymal Stem Cell Cultured	Mesenchymal	ReprPCWk	erc2-chromatin15state-all-files/E025_14_ReprPCWk.bed		E025
E025 Adipose Derived Mesenchymal Stem Cell Cultured	Mesenchymal	Quies	erc2-chromatin15state-all-files/E025_15_Quies.bed	cg21092464,cg21855316	E025
E026 Bone Marrow Derived Cultured Mesenchymal Stem Cells	Mesenchymal	TssA	erc2-chromatin15state-all-files/E026_1_TssA.bed		E026
E026 Bone Marrow Derived Cultured Mesenchymal Stem Cells	Mesenchymal	TssAFlnk	erc2-chromatin15state-all-files/E026_2_TssAFlnk.bed	cg10543947,cg16121206	E026
E026 Bone Marrow Derived Cultured Mesenchymal Stem Cells	Mesenchymal	TxFlnk	erc2-chromatin15state-all-files/E026_3_TxFlnk.bed		E026
E026 Bone Marrow Derived Cultured Mesenchymal Stem Cells	Mesenchymal	Tx	erc2-chromatin15state-all-files/E026_4_Tx.bed		E026
E026 Bone Marrow Derived Cultured Mesenchymal Stem Cells	Mesenchymal	TxWk	erc2-chromatin15state-all-files/E026_5_TxWk.bed		E026
E026 Bone Marrow Derived Cultured Mesenchymal Stem Cells	Mesenchymal	EnhG	erc2-chromatin15state-all-files/E026_6_EnhG.bed		E026
E026 Bone Marrow Derived Cultured Mesenchymal Stem Cells	Mesenchymal	Enh	erc2-chromatin15state-all-files/E026_7_Enh.bed	cg15716373	E026
E026 Bone Marrow Derived Cultured Mesenchymal Stem Cells	Mesenchymal	ZNF-Rpts	erc2-chromatin15state-all-files/E026_8_ZNF-Rpts.bed		E026
E026 Bone Marrow Derived Cultured Mesenchymal Stem Cells	Mesenchymal	Het	erc2-chromatin15state-all-files/E026_9_Het.bed		E026
E026 Bone Marrow Derived Cultured Mesenchymal Stem Cells	Mesenchymal	TssBiv	erc2-chromatin15state-all-files/E026_10_TssBiv.bed		E026
E026 Bone Marrow Derived Cultured Mesenchymal Stem Cells	Mesenchymal	BivFlnk	erc2-chromatin15state-all-files/E026_11_BivFlnk.bed		E026
E026 Bone Marrow Derived Cultured Mesenchymal Stem Cells	Mesenchymal	EnhBiv	erc2-chromatin15state-all-files/E026_12_EnhBiv.bed		E026
E026 Bone Marrow Derived Cultured Mesenchymal Stem Cells	Mesenchymal	ReprPC	erc2-chromatin15state-all-files/E026_13_ReprPC.bed		E026
E026 Bone Marrow Derived Cultured Mesenchymal Stem Cells	Mesenchymal	ReprPCWk	erc2-chromatin15state-all-files/E026_14_ReprPCWk.bed	cg21092464,cg21855316	E026
E026 Bone Marrow Derived Cultured Mesenchymal Stem Cells	Mesenchymal	Quies	erc2-chromatin15state-all-files/E026_15_Quies.bed		E026
E049 Mesenchymal Stem Cell Derived Chondrocyte Cultured	Mesenchymal	TssA	erc2-chromatin15state-all-files/E049_1_TssA.bed		E049
E049 Mesenchymal Stem Cell Derived Chondrocyte Cultured	Mesenchymal	TssAFlnk	erc2-chromatin15state-all-files/E049_2_TssAFlnk.bed	cg10543947,cg16121206	E049
E049 Mesenchymal Stem Cell Derived Chondrocyte Cultured	Mesenchymal	TxFlnk	erc2-chromatin15state-all-files/E049_3_TxFlnk.bed		E049
E049 Mesenchymal Stem Cell Derived Chondrocyte Cultured	Mesenchymal	Tx	erc2-chromatin15state-all-files/E049_4_Tx.bed		E049
E049 Mesenchymal Stem Cell Derived Chondrocyte Cultured	Mesenchymal	TxWk	erc2-chromatin15state-all-files/E049_5_TxWk.bed		E049
E049 Mesenchymal Stem Cell Derived Chondrocyte Cultured	Mesenchymal	EnhG	erc2-chromatin15state-all-files/E049_6_EnhG.bed		E049
E049 Mesenchymal Stem Cell Derived Chondrocyte Cultured	Mesenchymal	Enh	erc2-chromatin15state-all-files/E049_7_Enh.bed	cg15716373	E049
E049 Mesenchymal Stem Cell Derived Chondrocyte Cultured	Mesenchymal	ZNF-Rpts	erc2-chromatin15state-all-files/E049_8_ZNF-Rpts.bed		E049
E049 Mesenchymal Stem Cell Derived Chondrocyte Cultured	Mesenchymal	Het	erc2-chromatin15state-all-files/E049_9_Het.bed		E049
E049 Mesenchymal Stem Cell Derived Chondrocyte Cultured	Mesenchymal	TssBiv	erc2-chromatin15state-all-files/E049_10_TssBiv.bed		E049
E049 Mesenchymal Stem Cell Derived Chondrocyte Cultured	Mesenchymal	BivFlnk	erc2-chromatin15state-all-files/E049_11_BivFlnk.bed		E049
E049 Mesenchymal Stem Cell Derived Chondrocyte Cultured	Mesenchymal	EnhBiv	erc2-chromatin15state-all-files/E049_12_EnhBiv.bed		E049
E049 Mesenchymal Stem Cell Derived Chondrocyte Cultured	Mesenchymal	ReprPC	erc2-chromatin15state-all-files/E049_13_ReprPC.bed		E049
E049 Mesenchymal Stem Cell Derived Chondrocyte Cultured	Mesenchymal	ReprPCWk	erc2-chromatin15state-all-files/E049_14_ReprPCWk.bed		E049
E049 Mesenchymal Stem Cell Derived Chondrocyte Cultured	Mesenchymal	Quies	erc2-chromatin15state-all-files/E049_15_Quies.bed	cg21092464,cg21855316	E049
E052 Muscle Satellite Cultured	Muscle	TssA	erc2-chromatin15state-all-files/E052_1_TssA.bed		E052
E052 Muscle Satellite Cultured	Muscle	TssAFlnk	erc2-chromatin15state-all-files/E052_2_TssAFlnk.bed	cg10543947,cg16121206	E052
E052 Muscle Satellite Cultured	Muscle	TxFlnk	erc2-chromatin15state-all-files/E052_3_TxFlnk.bed		E052
E052 Muscle Satellite Cultured	Muscle	Tx	erc2-chromatin15state-all-files/E052_4_Tx.bed		E052
E052 Muscle Satellite Cultured	Muscle	TxWk	erc2-chromatin15state-all-files/E052_5_TxWk.bed		E052
E052 Muscle Satellite Cultured	Muscle	EnhG	erc2-chromatin15state-all-files/E052_6_EnhG.bed		E052
E052 Muscle Satellite Cultured	Muscle	Enh	erc2-chromatin15state-all-files/E052_7_Enh.bed		E052
E052 Muscle Satellite Cultured	Muscle	ZNF-Rpts	erc2-chromatin15state-all-files/E052_8_ZNF-Rpts.bed		E052
E052 Muscle Satellite Cultured	Muscle	Het	erc2-chromatin15state-all-files/E052_9_Het.bed		E052
E052 Muscle Satellite Cultured	Muscle	TssBiv	erc2-chromatin15state-all-files/E052_10_TssBiv.bed		E052
E052 Muscle Satellite Cultured	Muscle	BivFlnk	erc2-chromatin15state-all-files/E052_11_BivFlnk.bed		E052
E052 Muscle Satellite Cultured	Muscle	EnhBiv	erc2-chromatin15state-all-files/E052_12_EnhBiv.bed		E052
E052 Muscle Satellite Cultured	Muscle	ReprPC	erc2-chromatin15state-all-files/E052_13_ReprPC.bed		E052
E052 Muscle Satellite Cultured	Muscle	ReprPCWk	erc2-chromatin15state-all-files/E052_14_ReprPCWk.bed	cg15716373,cg21092464,cg21855316	E052
E052 Muscle Satellite Cultured	Muscle	Quies	erc2-chromatin15state-all-files/E052_15_Quies.bed		E052
E089 Fetal Muscle Trunk	Muscle	TssA	erc2-chromatin15state-all-files/E089_1_TssA.bed		E089
E089 Fetal Muscle Trunk	Muscle	TssAFlnk	erc2-chromatin15state-all-files/E089_2_TssAFlnk.bed	cg10543947	E089
E089 Fetal Muscle Trunk	Muscle	TxFlnk	erc2-chromatin15state-all-files/E089_3_TxFlnk.bed		E089
E089 Fetal Muscle Trunk	Muscle	Tx	erc2-chromatin15state-all-files/E089_4_Tx.bed		E089
E089 Fetal Muscle Trunk	Muscle	TxWk	erc2-chromatin15state-all-files/E089_5_TxWk.bed		E089
E089 Fetal Muscle Trunk	Muscle	EnhG	erc2-chromatin15state-all-files/E089_6_EnhG.bed		E089
E089 Fetal Muscle Trunk	Muscle	Enh	erc2-chromatin15state-all-files/E089_7_Enh.bed	cg15716373,cg16121206	E089
E089 Fetal Muscle Trunk	Muscle	ZNF-Rpts	erc2-chromatin15state-all-files/E089_8_ZNF-Rpts.bed		E089
E089 Fetal Muscle Trunk	Muscle	Het	erc2-chromatin15state-all-files/E089_9_Het.bed		E089
E089 Fetal Muscle Trunk	Muscle	TssBiv	erc2-chromatin15state-all-files/E089_10_TssBiv.bed		E089
E089 Fetal Muscle Trunk	Muscle	BivFlnk	erc2-chromatin15state-all-files/E089_11_BivFlnk.bed		E089
E089 Fetal Muscle Trunk	Muscle	EnhBiv	erc2-chromatin15state-all-files/E089_12_EnhBiv.bed		E089
E089 Fetal Muscle Trunk	Muscle	ReprPC	erc2-chromatin15state-all-files/E089_13_ReprPC.bed		E089
E089 Fetal Muscle Trunk	Muscle	ReprPCWk	erc2-chromatin15state-all-files/E089_14_ReprPCWk.bed		E089
E089 Fetal Muscle Trunk	Muscle	Quies	erc2-chromatin15state-all-files/E089_15_Quies.bed	cg21092464,cg21855316	E089
E090 Fetal Muscle Leg	Muscle	TssA	erc2-chromatin15state-all-files/E090_1_TssA.bed		E090
E090 Fetal Muscle Leg	Muscle	TssAFlnk	erc2-chromatin15state-all-files/E090_2_TssAFlnk.bed	cg10543947	E090
E090 Fetal Muscle Leg	Muscle	TxFlnk	erc2-chromatin15state-all-files/E090_3_TxFlnk.bed		E090
E090 Fetal Muscle Leg	Muscle	Tx	erc2-chromatin15state-all-files/E090_4_Tx.bed		E090
E090 Fetal Muscle Leg	Muscle	TxWk	erc2-chromatin15state-all-files/E090_5_TxWk.bed		E090
E090 Fetal Muscle Leg	Muscle	EnhG	erc2-chromatin15state-all-files/E090_6_EnhG.bed		E090
E090 Fetal Muscle Leg	Muscle	Enh	erc2-chromatin15state-all-files/E090_7_Enh.bed	cg15716373,cg16121206	E090
E090 Fetal Muscle Leg	Muscle	ZNF-Rpts	erc2-chromatin15state-all-files/E090_8_ZNF-Rpts.bed		E090
E090 Fetal Muscle Leg	Muscle	Het	erc2-chromatin15state-all-files/E090_9_Het.bed		E090
E090 Fetal Muscle Leg	Muscle	TssBiv	erc2-chromatin15state-all-files/E090_10_TssBiv.bed		E090
E090 Fetal Muscle Leg	Muscle	BivFlnk	erc2-chromatin15state-all-files/E090_11_BivFlnk.bed		E090
E090 Fetal Muscle Leg	Muscle	EnhBiv	erc2-chromatin15state-all-files/E090_12_EnhBiv.bed		E090
E090 Fetal Muscle Leg	Muscle	ReprPC	erc2-chromatin15state-all-files/E090_13_ReprPC.bed		E090
E090 Fetal Muscle Leg	Muscle	ReprPCWk	erc2-chromatin15state-all-files/E090_14_ReprPCWk.bed		E090
E090 Fetal Muscle Leg	Muscle	Quies	erc2-chromatin15state-all-files/E090_15_Quies.bed	cg21092464,cg21855316	E090
E100 Psoas Muscle	Muscle	TssA	erc2-chromatin15state-all-files/E100_1_TssA.bed		E100
E100 Psoas Muscle	Muscle	TssAFlnk	erc2-chromatin15state-all-files/E100_2_TssAFlnk.bed	cg10543947	E100
E100 Psoas Muscle	Muscle	TxFlnk	erc2-chromatin15state-all-files/E100_3_TxFlnk.bed		E100
E100 Psoas Muscle	Muscle	Tx	erc2-chromatin15state-all-files/E100_4_Tx.bed		E100
E100 Psoas Muscle	Muscle	TxWk	erc2-chromatin15state-all-files/E100_5_TxWk.bed	cg15716373	E100
E100 Psoas Muscle	Muscle	EnhG	erc2-chromatin15state-all-files/E100_6_EnhG.bed		E100
E100 Psoas Muscle	Muscle	Enh	erc2-chromatin15state-all-files/E100_7_Enh.bed	cg16121206	E100
E100 Psoas Muscle	Muscle	ZNF-Rpts	erc2-chromatin15state-all-files/E100_8_ZNF-Rpts.bed		E100
E100 Psoas Muscle	Muscle	Het	erc2-chromatin15state-all-files/E100_9_Het.bed		E100
E100 Psoas Muscle	Muscle	TssBiv	erc2-chromatin15state-all-files/E100_10_TssBiv.bed		E100
E100 Psoas Muscle	Muscle	BivFlnk	erc2-chromatin15state-all-files/E100_11_BivFlnk.bed		E100
E100 Psoas Muscle	Muscle	EnhBiv	erc2-chromatin15state-all-files/E100_12_EnhBiv.bed		E100
E100 Psoas Muscle	Muscle	ReprPC	erc2-chromatin15state-all-files/E100_13_ReprPC.bed		E100
E100 Psoas Muscle	Muscle	ReprPCWk	erc2-chromatin15state-all-files/E100_14_ReprPCWk.bed		E100
E100 Psoas Muscle	Muscle	Quies	erc2-chromatin15state-all-files/E100_15_Quies.bed	cg21092464,cg21855316	E100
E107 Skeletal Muscle Male	Muscle	TssA	erc2-chromatin15state-all-files/E107_1_TssA.bed		E107
E107 Skeletal Muscle Male	Muscle	TssAFlnk	erc2-chromatin15state-all-files/E107_2_TssAFlnk.bed	cg10543947,cg16121206	E107
E107 Skeletal Muscle Male	Muscle	TxFlnk	erc2-chromatin15state-all-files/E107_3_TxFlnk.bed		E107
E107 Skeletal Muscle Male	Muscle	Tx	erc2-chromatin15state-all-files/E107_4_Tx.bed		E107
E107 Skeletal Muscle Male	Muscle	TxWk	erc2-chromatin15state-all-files/E107_5_TxWk.bed		E107
E107 Skeletal Muscle Male	Muscle	EnhG	erc2-chromatin15state-all-files/E107_6_EnhG.bed		E107
E107 Skeletal Muscle Male	Muscle	Enh	erc2-chromatin15state-all-files/E107_7_Enh.bed	cg15716373	E107
E107 Skeletal Muscle Male	Muscle	ZNF-Rpts	erc2-chromatin15state-all-files/E107_8_ZNF-Rpts.bed		E107
E107 Skeletal Muscle Male	Muscle	Het	erc2-chromatin15state-all-files/E107_9_Het.bed		E107
E107 Skeletal Muscle Male	Muscle	TssBiv	erc2-chromatin15state-all-files/E107_10_TssBiv.bed		E107
E107 Skeletal Muscle Male	Muscle	BivFlnk	erc2-chromatin15state-all-files/E107_11_BivFlnk.bed		E107
E107 Skeletal Muscle Male	Muscle	EnhBiv	erc2-chromatin15state-all-files/E107_12_EnhBiv.bed		E107
E107 Skeletal Muscle Male	Muscle	ReprPC	erc2-chromatin15state-all-files/E107_13_ReprPC.bed		E107
E107 Skeletal Muscle Male	Muscle	ReprPCWk	erc2-chromatin15state-all-files/E107_14_ReprPCWk.bed	cg21092464,cg21855316	E107
E107 Skeletal Muscle Male	Muscle	Quies	erc2-chromatin15state-all-files/E107_15_Quies.bed		E107
E108 Skeletal Muscle Female	Muscle	TssA	erc2-chromatin15state-all-files/E108_1_TssA.bed		E108
E108 Skeletal Muscle Female	Muscle	TssAFlnk	erc2-chromatin15state-all-files/E108_2_TssAFlnk.bed	cg10543947,cg16121206	E108
E108 Skeletal Muscle Female	Muscle	TxFlnk	erc2-chromatin15state-all-files/E108_3_TxFlnk.bed		E108
E108 Skeletal Muscle Female	Muscle	Tx	erc2-chromatin15state-all-files/E108_4_Tx.bed		E108
E108 Skeletal Muscle Female	Muscle	TxWk	erc2-chromatin15state-all-files/E108_5_TxWk.bed	cg15716373,cg21092464,cg21855316	E108
E108 Skeletal Muscle Female	Muscle	EnhG	erc2-chromatin15state-all-files/E108_6_EnhG.bed		E108
E108 Skeletal Muscle Female	Muscle	Enh	erc2-chromatin15state-all-files/E108_7_Enh.bed		E108
E108 Skeletal Muscle Female	Muscle	ZNF-Rpts	erc2-chromatin15state-all-files/E108_8_ZNF-Rpts.bed		E108
E108 Skeletal Muscle Female	Muscle	Het	erc2-chromatin15state-all-files/E108_9_Het.bed		E108
E108 Skeletal Muscle Female	Muscle	TssBiv	erc2-chromatin15state-all-files/E108_10_TssBiv.bed		E108
E108 Skeletal Muscle Female	Muscle	BivFlnk	erc2-chromatin15state-all-files/E108_11_BivFlnk.bed		E108
E108 Skeletal Muscle Female	Muscle	EnhBiv	erc2-chromatin15state-all-files/E108_12_EnhBiv.bed		E108
E108 Skeletal Muscle Female	Muscle	ReprPC	erc2-chromatin15state-all-files/E108_13_ReprPC.bed		E108
E108 Skeletal Muscle Female	Muscle	ReprPCWk	erc2-chromatin15state-all-files/E108_14_ReprPCWk.bed		E108
E108 Skeletal Muscle Female	Muscle	Quies	erc2-chromatin15state-all-files/E108_15_Quies.bed		E108
E120 HSMM Skeletal Muscle Myoblasts	Muscle	TssA	erc2-chromatin15state-all-files/E120_1_TssA.bed		E120
E120 HSMM Skeletal Muscle Myoblasts	Muscle	TssAFlnk	erc2-chromatin15state-all-files/E120_2_TssAFlnk.bed	cg10543947,cg16121206	E120
E120 HSMM Skeletal Muscle Myoblasts	Muscle	TxFlnk	erc2-chromatin15state-all-files/E120_3_TxFlnk.bed		E120
E120 HSMM Skeletal Muscle Myoblasts	Muscle	Tx	erc2-chromatin15state-all-files/E120_4_Tx.bed		E120
E120 HSMM Skeletal Muscle Myoblasts	Muscle	TxWk	erc2-chromatin15state-all-files/E120_5_TxWk.bed	cg15716373	E120
E120 HSMM Skeletal Muscle Myoblasts	Muscle	EnhG	erc2-chromatin15state-all-files/E120_6_EnhG.bed		E120
E120 HSMM Skeletal Muscle Myoblasts	Muscle	Enh	erc2-chromatin15state-all-files/E120_7_Enh.bed		E120
E120 HSMM Skeletal Muscle Myoblasts	Muscle	ZNF-Rpts	erc2-chromatin15state-all-files/E120_8_ZNF-Rpts.bed		E120
E120 HSMM Skeletal Muscle Myoblasts	Muscle	Het	erc2-chromatin15state-all-files/E120_9_Het.bed		E120
E120 HSMM Skeletal Muscle Myoblasts	Muscle	TssBiv	erc2-chromatin15state-all-files/E120_10_TssBiv.bed		E120
E120 HSMM Skeletal Muscle Myoblasts	Muscle	BivFlnk	erc2-chromatin15state-all-files/E120_11_BivFlnk.bed		E120
E120 HSMM Skeletal Muscle Myoblasts	Muscle	EnhBiv	erc2-chromatin15state-all-files/E120_12_EnhBiv.bed		E120
E120 HSMM Skeletal Muscle Myoblasts	Muscle	ReprPC	erc2-chromatin15state-all-files/E120_13_ReprPC.bed		E120
E120 HSMM Skeletal Muscle Myoblasts	Muscle	ReprPCWk	erc2-chromatin15state-all-files/E120_14_ReprPCWk.bed		E120
E120 HSMM Skeletal Muscle Myoblasts	Muscle	Quies	erc2-chromatin15state-all-files/E120_15_Quies.bed	cg21092464,cg21855316	E120
E121 HSMM cell derived Skeletal Muscle Myotubes	Muscle	TssA	erc2-chromatin15state-all-files/E121_1_TssA.bed		E121
E121 HSMM cell derived Skeletal Muscle Myotubes	Muscle	TssAFlnk	erc2-chromatin15state-all-files/E121_2_TssAFlnk.bed	cg10543947,cg16121206	E121
E121 HSMM cell derived Skeletal Muscle Myotubes	Muscle	TxFlnk	erc2-chromatin15state-all-files/E121_3_TxFlnk.bed		E121
E121 HSMM cell derived Skeletal Muscle Myotubes	Muscle	Tx	erc2-chromatin15state-all-files/E121_4_Tx.bed		E121
E121 HSMM cell derived Skeletal Muscle Myotubes	Muscle	TxWk	erc2-chromatin15state-all-files/E121_5_TxWk.bed	cg15716373	E121
E121 HSMM cell derived Skeletal Muscle Myotubes	Muscle	EnhG	erc2-chromatin15state-all-files/E121_6_EnhG.bed		E121
E121 HSMM cell derived Skeletal Muscle Myotubes	Muscle	Enh	erc2-chromatin15state-all-files/E121_7_Enh.bed		E121
E121 HSMM cell derived Skeletal Muscle Myotubes	Muscle	ZNF-Rpts	erc2-chromatin15state-all-files/E121_8_ZNF-Rpts.bed		E121
E121 HSMM cell derived Skeletal Muscle Myotubes	Muscle	Het	erc2-chromatin15state-all-files/E121_9_Het.bed		E121
E121 HSMM cell derived Skeletal Muscle Myotubes	Muscle	TssBiv	erc2-chromatin15state-all-files/E121_10_TssBiv.bed		E121
E121 HSMM cell derived Skeletal Muscle Myotubes	Muscle	BivFlnk	erc2-chromatin15state-all-files/E121_11_BivFlnk.bed		E121
E121 HSMM cell derived Skeletal Muscle Myotubes	Muscle	EnhBiv	erc2-chromatin15state-all-files/E121_12_EnhBiv.bed		E121
E121 HSMM cell derived Skeletal Muscle Myotubes	Muscle	ReprPC	erc2-chromatin15state-all-files/E121_13_ReprPC.bed		E121
E121 HSMM cell derived Skeletal Muscle Myotubes	Muscle	ReprPCWk	erc2-chromatin15state-all-files/E121_14_ReprPCWk.bed		E121
E121 HSMM cell derived Skeletal Muscle Myotubes	Muscle	Quies	erc2-chromatin15state-all-files/E121_15_Quies.bed	cg21092464,cg21855316	E121
E053 Cortex derived primary cultured neurospheres	Neurosphere	TssA	erc2-chromatin15state-all-files/E053_1_TssA.bed		E053
E053 Cortex derived primary cultured neurospheres	Neurosphere	TssAFlnk	erc2-chromatin15state-all-files/E053_2_TssAFlnk.bed	cg10543947,cg16121206	E053
E053 Cortex derived primary cultured neurospheres	Neurosphere	TxFlnk	erc2-chromatin15state-all-files/E053_3_TxFlnk.bed		E053
E053 Cortex derived primary cultured neurospheres	Neurosphere	Tx	erc2-chromatin15state-all-files/E053_4_Tx.bed		E053
E053 Cortex derived primary cultured neurospheres	Neurosphere	TxWk	erc2-chromatin15state-all-files/E053_5_TxWk.bed		E053
E053 Cortex derived primary cultured neurospheres	Neurosphere	EnhG	erc2-chromatin15state-all-files/E053_6_EnhG.bed		E053
E053 Cortex derived primary cultured neurospheres	Neurosphere	Enh	erc2-chromatin15state-all-files/E053_7_Enh.bed	cg15716373	E053
E053 Cortex derived primary cultured neurospheres	Neurosphere	ZNF-Rpts	erc2-chromatin15state-all-files/E053_8_ZNF-Rpts.bed		E053
E053 Cortex derived primary cultured neurospheres	Neurosphere	Het	erc2-chromatin15state-all-files/E053_9_Het.bed		E053
E053 Cortex derived primary cultured neurospheres	Neurosphere	TssBiv	erc2-chromatin15state-all-files/E053_10_TssBiv.bed		E053
E053 Cortex derived primary cultured neurospheres	Neurosphere	BivFlnk	erc2-chromatin15state-all-files/E053_11_BivFlnk.bed		E053
E053 Cortex derived primary cultured neurospheres	Neurosphere	EnhBiv	erc2-chromatin15state-all-files/E053_12_EnhBiv.bed		E053
E053 Cortex derived primary cultured neurospheres	Neurosphere	ReprPC	erc2-chromatin15state-all-files/E053_13_ReprPC.bed		E053
E053 Cortex derived primary cultured neurospheres	Neurosphere	ReprPCWk	erc2-chromatin15state-all-files/E053_14_ReprPCWk.bed		E053
E053 Cortex derived primary cultured neurospheres	Neurosphere	Quies	erc2-chromatin15state-all-files/E053_15_Quies.bed	cg21092464,cg21855316	E053
E054 Ganglion Eminence derived primary cultured neurospheres	Neurosphere	TssA	erc2-chromatin15state-all-files/E054_1_TssA.bed	cg10543947	E054
E054 Ganglion Eminence derived primary cultured neurospheres	Neurosphere	TssAFlnk	erc2-chromatin15state-all-files/E054_2_TssAFlnk.bed	cg16121206	E054
E054 Ganglion Eminence derived primary cultured neurospheres	Neurosphere	TxFlnk	erc2-chromatin15state-all-files/E054_3_TxFlnk.bed		E054
E054 Ganglion Eminence derived primary cultured neurospheres	Neurosphere	Tx	erc2-chromatin15state-all-files/E054_4_Tx.bed		E054
E054 Ganglion Eminence derived primary cultured neurospheres	Neurosphere	TxWk	erc2-chromatin15state-all-files/E054_5_TxWk.bed		E054
E054 Ganglion Eminence derived primary cultured neurospheres	Neurosphere	EnhG	erc2-chromatin15state-all-files/E054_6_EnhG.bed		E054
E054 Ganglion Eminence derived primary cultured neurospheres	Neurosphere	Enh	erc2-chromatin15state-all-files/E054_7_Enh.bed	cg15716373	E054
E054 Ganglion Eminence derived primary cultured neurospheres	Neurosphere	ZNF-Rpts	erc2-chromatin15state-all-files/E054_8_ZNF-Rpts.bed		E054
E054 Ganglion Eminence derived primary cultured neurospheres	Neurosphere	Het	erc2-chromatin15state-all-files/E054_9_Het.bed		E054
E054 Ganglion Eminence derived primary cultured neurospheres	Neurosphere	TssBiv	erc2-chromatin15state-all-files/E054_10_TssBiv.bed		E054
E054 Ganglion Eminence derived primary cultured neurospheres	Neurosphere	BivFlnk	erc2-chromatin15state-all-files/E054_11_BivFlnk.bed		E054
E054 Ganglion Eminence derived primary cultured neurospheres	Neurosphere	EnhBiv	erc2-chromatin15state-all-files/E054_12_EnhBiv.bed		E054
E054 Ganglion Eminence derived primary cultured neurospheres	Neurosphere	ReprPC	erc2-chromatin15state-all-files/E054_13_ReprPC.bed		E054
E054 Ganglion Eminence derived primary cultured neurospheres	Neurosphere	ReprPCWk	erc2-chromatin15state-all-files/E054_14_ReprPCWk.bed		E054
E054 Ganglion Eminence derived primary cultured neurospheres	Neurosphere	Quies	erc2-chromatin15state-all-files/E054_15_Quies.bed	cg21092464,cg21855316	E054
E097 Ovary	Ovary	TssA	erc2-chromatin15state-all-files/E097_1_TssA.bed		E097
E097 Ovary	Ovary	TssAFlnk	erc2-chromatin15state-all-files/E097_2_TssAFlnk.bed		E097
E097 Ovary	Ovary	TxFlnk	erc2-chromatin15state-all-files/E097_3_TxFlnk.bed		E097
E097 Ovary	Ovary	Tx	erc2-chromatin15state-all-files/E097_4_Tx.bed		E097
E097 Ovary	Ovary	TxWk	erc2-chromatin15state-all-files/E097_5_TxWk.bed	cg15716373	E097
E097 Ovary	Ovary	EnhG	erc2-chromatin15state-all-files/E097_6_EnhG.bed		E097
E097 Ovary	Ovary	Enh	erc2-chromatin15state-all-files/E097_7_Enh.bed		E097
E097 Ovary	Ovary	ZNF-Rpts	erc2-chromatin15state-all-files/E097_8_ZNF-Rpts.bed		E097
E097 Ovary	Ovary	Het	erc2-chromatin15state-all-files/E097_9_Het.bed		E097
E097 Ovary	Ovary	TssBiv	erc2-chromatin15state-all-files/E097_10_TssBiv.bed		E097
E097 Ovary	Ovary	BivFlnk	erc2-chromatin15state-all-files/E097_11_BivFlnk.bed		E097
E097 Ovary	Ovary	EnhBiv	erc2-chromatin15state-all-files/E097_12_EnhBiv.bed		E097
E097 Ovary	Ovary	ReprPC	erc2-chromatin15state-all-files/E097_13_ReprPC.bed		E097
E097 Ovary	Ovary	ReprPCWk	erc2-chromatin15state-all-files/E097_14_ReprPCWk.bed		E097
E097 Ovary	Ovary	Quies	erc2-chromatin15state-all-files/E097_15_Quies.bed	cg10543947,cg16121206,cg21092464,cg21855316	E097
E087 Pancreatic Islets	Pancreas	TssA	erc2-chromatin15state-all-files/E087_1_TssA.bed	cg10543947,cg16121206	E087
E087 Pancreatic Islets	Pancreas	TssAFlnk	erc2-chromatin15state-all-files/E087_2_TssAFlnk.bed		E087
E087 Pancreatic Islets	Pancreas	TxFlnk	erc2-chromatin15state-all-files/E087_3_TxFlnk.bed		E087
E087 Pancreatic Islets	Pancreas	Tx	erc2-chromatin15state-all-files/E087_4_Tx.bed		E087
E087 Pancreatic Islets	Pancreas	TxWk	erc2-chromatin15state-all-files/E087_5_TxWk.bed	cg21092464,cg21855316	E087
E087 Pancreatic Islets	Pancreas	EnhG	erc2-chromatin15state-all-files/E087_6_EnhG.bed		E087
E087 Pancreatic Islets	Pancreas	Enh	erc2-chromatin15state-all-files/E087_7_Enh.bed		E087
E087 Pancreatic Islets	Pancreas	ZNF-Rpts	erc2-chromatin15state-all-files/E087_8_ZNF-Rpts.bed		E087
E087 Pancreatic Islets	Pancreas	Het	erc2-chromatin15state-all-files/E087_9_Het.bed		E087
E087 Pancreatic Islets	Pancreas	TssBiv	erc2-chromatin15state-all-files/E087_10_TssBiv.bed		E087
E087 Pancreatic Islets	Pancreas	BivFlnk	erc2-chromatin15state-all-files/E087_11_BivFlnk.bed		E087
E087 Pancreatic Islets	Pancreas	EnhBiv	erc2-chromatin15state-all-files/E087_12_EnhBiv.bed		E087
E087 Pancreatic Islets	Pancreas	ReprPC	erc2-chromatin15state-all-files/E087_13_ReprPC.bed		E087
E087 Pancreatic Islets	Pancreas	ReprPCWk	erc2-chromatin15state-all-files/E087_14_ReprPCWk.bed		E087
E087 Pancreatic Islets	Pancreas	Quies	erc2-chromatin15state-all-files/E087_15_Quies.bed	cg15716373	E087
E098 Pancreas	Pancreas	TssA	erc2-chromatin15state-all-files/E098_1_TssA.bed		E098
E098 Pancreas	Pancreas	TssAFlnk	erc2-chromatin15state-all-files/E098_2_TssAFlnk.bed	cg10543947	E098
E098 Pancreas	Pancreas	TxFlnk	erc2-chromatin15state-all-files/E098_3_TxFlnk.bed		E098
E098 Pancreas	Pancreas	Tx	erc2-chromatin15state-all-files/E098_4_Tx.bed		E098
E098 Pancreas	Pancreas	TxWk	erc2-chromatin15state-all-files/E098_5_TxWk.bed	cg15716373	E098
E098 Pancreas	Pancreas	EnhG	erc2-chromatin15state-all-files/E098_6_EnhG.bed		E098
E098 Pancreas	Pancreas	Enh	erc2-chromatin15state-all-files/E098_7_Enh.bed	cg16121206	E098
E098 Pancreas	Pancreas	ZNF-Rpts	erc2-chromatin15state-all-files/E098_8_ZNF-Rpts.bed		E098
E098 Pancreas	Pancreas	Het	erc2-chromatin15state-all-files/E098_9_Het.bed		E098
E098 Pancreas	Pancreas	TssBiv	erc2-chromatin15state-all-files/E098_10_TssBiv.bed		E098
E098 Pancreas	Pancreas	BivFlnk	erc2-chromatin15state-all-files/E098_11_BivFlnk.bed		E098
E098 Pancreas	Pancreas	EnhBiv	erc2-chromatin15state-all-files/E098_12_EnhBiv.bed		E098
E098 Pancreas	Pancreas	ReprPC	erc2-chromatin15state-all-files/E098_13_ReprPC.bed		E098
E098 Pancreas	Pancreas	ReprPCWk	erc2-chromatin15state-all-files/E098_14_ReprPCWk.bed		E098
E098 Pancreas	Pancreas	Quies	erc2-chromatin15state-all-files/E098_15_Quies.bed	cg21092464,cg21855316	E098
E091 Placenta	Placenta	TssA	erc2-chromatin15state-all-files/E091_1_TssA.bed		E091
E091 Placenta	Placenta	TssAFlnk	erc2-chromatin15state-all-files/E091_2_TssAFlnk.bed		E091
E091 Placenta	Placenta	TxFlnk	erc2-chromatin15state-all-files/E091_3_TxFlnk.bed		E091
E091 Placenta	Placenta	Tx	erc2-chromatin15state-all-files/E091_4_Tx.bed		E091
E091 Placenta	Placenta	TxWk	erc2-chromatin15state-all-files/E091_5_TxWk.bed		E091
E091 Placenta	Placenta	EnhG	erc2-chromatin15state-all-files/E091_6_EnhG.bed		E091
E091 Placenta	Placenta	Enh	erc2-chromatin15state-all-files/E091_7_Enh.bed	cg10543947,cg15716373,cg16121206,cg21092464,cg21855316	E091
E091 Placenta	Placenta	ZNF-Rpts	erc2-chromatin15state-all-files/E091_8_ZNF-Rpts.bed		E091
E091 Placenta	Placenta	Het	erc2-chromatin15state-all-files/E091_9_Het.bed		E091
E091 Placenta	Placenta	TssBiv	erc2-chromatin15state-all-files/E091_10_TssBiv.bed		E091
E091 Placenta	Placenta	BivFlnk	erc2-chromatin15state-all-files/E091_11_BivFlnk.bed		E091
E091 Placenta	Placenta	EnhBiv	erc2-chromatin15state-all-files/E091_12_EnhBiv.bed		E091
E091 Placenta	Placenta	ReprPC	erc2-chromatin15state-all-files/E091_13_ReprPC.bed		E091
E091 Placenta	Placenta	ReprPCWk	erc2-chromatin15state-all-files/E091_14_ReprPCWk.bed		E091
E091 Placenta	Placenta	Quies	erc2-chromatin15state-all-files/E091_15_Quies.bed		E091
E099 Placenta Amnion	Placenta	TssA	erc2-chromatin15state-all-files/E099_1_TssA.bed		E099
E099 Placenta Amnion	Placenta	TssAFlnk	erc2-chromatin15state-all-files/E099_2_TssAFlnk.bed		E099
E099 Placenta Amnion	Placenta	TxFlnk	erc2-chromatin15state-all-files/E099_3_TxFlnk.bed		E099
E099 Placenta Amnion	Placenta	Tx	erc2-chromatin15state-all-files/E099_4_Tx.bed		E099
E099 Placenta Amnion	Placenta	TxWk	erc2-chromatin15state-all-files/E099_5_TxWk.bed		E099
E099 Placenta Amnion	Placenta	EnhG	erc2-chromatin15state-all-files/E099_6_EnhG.bed		E099
E099 Placenta Amnion	Placenta	Enh	erc2-chromatin15state-all-files/E099_7_Enh.bed	cg15716373	E099
E099 Placenta Amnion	Placenta	ZNF-Rpts	erc2-chromatin15state-all-files/E099_8_ZNF-Rpts.bed		E099
E099 Placenta Amnion	Placenta	Het	erc2-chromatin15state-all-files/E099_9_Het.bed		E099
E099 Placenta Amnion	Placenta	TssBiv	erc2-chromatin15state-all-files/E099_10_TssBiv.bed		E099
E099 Placenta Amnion	Placenta	BivFlnk	erc2-chromatin15state-all-files/E099_11_BivFlnk.bed		E099
E099 Placenta Amnion	Placenta	EnhBiv	erc2-chromatin15state-all-files/E099_12_EnhBiv.bed		E099
E099 Placenta Amnion	Placenta	ReprPC	erc2-chromatin15state-all-files/E099_13_ReprPC.bed		E099
E099 Placenta Amnion	Placenta	ReprPCWk	erc2-chromatin15state-all-files/E099_14_ReprPCWk.bed		E099
E099 Placenta Amnion	Placenta	Quies	erc2-chromatin15state-all-files/E099_15_Quies.bed	cg10543947,cg16121206,cg21092464,cg21855316	E099
E076 Colon Smooth Muscle	Smooth Muscle	TssA	erc2-chromatin15state-all-files/E076_1_TssA.bed		E076
E076 Colon Smooth Muscle	Smooth Muscle	TssAFlnk	erc2-chromatin15state-all-files/E076_2_TssAFlnk.bed	cg10543947,cg16121206	E076
E076 Colon Smooth Muscle	Smooth Muscle	TxFlnk	erc2-chromatin15state-all-files/E076_3_TxFlnk.bed		E076
E076 Colon Smooth Muscle	Smooth Muscle	Tx	erc2-chromatin15state-all-files/E076_4_Tx.bed		E076
E076 Colon Smooth Muscle	Smooth Muscle	TxWk	erc2-chromatin15state-all-files/E076_5_TxWk.bed		E076
E076 Colon Smooth Muscle	Smooth Muscle	EnhG	erc2-chromatin15state-all-files/E076_6_EnhG.bed		E076
E076 Colon Smooth Muscle	Smooth Muscle	Enh	erc2-chromatin15state-all-files/E076_7_Enh.bed	cg15716373	E076
E076 Colon Smooth Muscle	Smooth Muscle	ZNF-Rpts	erc2-chromatin15state-all-files/E076_8_ZNF-Rpts.bed		E076
E076 Colon Smooth Muscle	Smooth Muscle	Het	erc2-chromatin15state-all-files/E076_9_Het.bed		E076
E076 Colon Smooth Muscle	Smooth Muscle	TssBiv	erc2-chromatin15state-all-files/E076_10_TssBiv.bed		E076
E076 Colon Smooth Muscle	Smooth Muscle	BivFlnk	erc2-chromatin15state-all-files/E076_11_BivFlnk.bed		E076
E076 Colon Smooth Muscle	Smooth Muscle	EnhBiv	erc2-chromatin15state-all-files/E076_12_EnhBiv.bed		E076
E076 Colon Smooth Muscle	Smooth Muscle	ReprPC	erc2-chromatin15state-all-files/E076_13_ReprPC.bed		E076
E076 Colon Smooth Muscle	Smooth Muscle	ReprPCWk	erc2-chromatin15state-all-files/E076_14_ReprPCWk.bed		E076
E076 Colon Smooth Muscle	Smooth Muscle	Quies	erc2-chromatin15state-all-files/E076_15_Quies.bed	cg21092464,cg21855316	E076
E078 Duodenum Smooth Muscle	Smooth Muscle	TssA	erc2-chromatin15state-all-files/E078_1_TssA.bed		E078
E078 Duodenum Smooth Muscle	Smooth Muscle	TssAFlnk	erc2-chromatin15state-all-files/E078_2_TssAFlnk.bed	cg10543947,cg16121206	E078
E078 Duodenum Smooth Muscle	Smooth Muscle	TxFlnk	erc2-chromatin15state-all-files/E078_3_TxFlnk.bed		E078
E078 Duodenum Smooth Muscle	Smooth Muscle	Tx	erc2-chromatin15state-all-files/E078_4_Tx.bed		E078
E078 Duodenum Smooth Muscle	Smooth Muscle	TxWk	erc2-chromatin15state-all-files/E078_5_TxWk.bed	cg21092464,cg21855316	E078
E078 Duodenum Smooth Muscle	Smooth Muscle	EnhG	erc2-chromatin15state-all-files/E078_6_EnhG.bed		E078
E078 Duodenum Smooth Muscle	Smooth Muscle	Enh	erc2-chromatin15state-all-files/E078_7_Enh.bed	cg15716373	E078
E078 Duodenum Smooth Muscle	Smooth Muscle	ZNF-Rpts	erc2-chromatin15state-all-files/E078_8_ZNF-Rpts.bed		E078
E078 Duodenum Smooth Muscle	Smooth Muscle	Het	erc2-chromatin15state-all-files/E078_9_Het.bed		E078
E078 Duodenum Smooth Muscle	Smooth Muscle	TssBiv	erc2-chromatin15state-all-files/E078_10_TssBiv.bed		E078
E078 Duodenum Smooth Muscle	Smooth Muscle	BivFlnk	erc2-chromatin15state-all-files/E078_11_BivFlnk.bed		E078
E078 Duodenum Smooth Muscle	Smooth Muscle	EnhBiv	erc2-chromatin15state-all-files/E078_12_EnhBiv.bed		E078
E078 Duodenum Smooth Muscle	Smooth Muscle	ReprPC	erc2-chromatin15state-all-files/E078_13_ReprPC.bed		E078
E078 Duodenum Smooth Muscle	Smooth Muscle	ReprPCWk	erc2-chromatin15state-all-files/E078_14_ReprPCWk.bed		E078
E078 Duodenum Smooth Muscle	Smooth Muscle	Quies	erc2-chromatin15state-all-files/E078_15_Quies.bed		E078
E103 Rectal Smooth Muscle	Smooth Muscle	TssA	erc2-chromatin15state-all-files/E103_1_TssA.bed		E103
E103 Rectal Smooth Muscle	Smooth Muscle	TssAFlnk	erc2-chromatin15state-all-files/E103_2_TssAFlnk.bed	cg10543947,cg16121206	E103
E103 Rectal Smooth Muscle	Smooth Muscle	TxFlnk	erc2-chromatin15state-all-files/E103_3_TxFlnk.bed		E103
E103 Rectal Smooth Muscle	Smooth Muscle	Tx	erc2-chromatin15state-all-files/E103_4_Tx.bed		E103
E103 Rectal Smooth Muscle	Smooth Muscle	TxWk	erc2-chromatin15state-all-files/E103_5_TxWk.bed	cg15716373	E103
E103 Rectal Smooth Muscle	Smooth Muscle	EnhG	erc2-chromatin15state-all-files/E103_6_EnhG.bed		E103
E103 Rectal Smooth Muscle	Smooth Muscle	Enh	erc2-chromatin15state-all-files/E103_7_Enh.bed		E103
E103 Rectal Smooth Muscle	Smooth Muscle	ZNF-Rpts	erc2-chromatin15state-all-files/E103_8_ZNF-Rpts.bed		E103
E103 Rectal Smooth Muscle	Smooth Muscle	Het	erc2-chromatin15state-all-files/E103_9_Het.bed		E103
E103 Rectal Smooth Muscle	Smooth Muscle	TssBiv	erc2-chromatin15state-all-files/E103_10_TssBiv.bed		E103
E103 Rectal Smooth Muscle	Smooth Muscle	BivFlnk	erc2-chromatin15state-all-files/E103_11_BivFlnk.bed		E103
E103 Rectal Smooth Muscle	Smooth Muscle	EnhBiv	erc2-chromatin15state-all-files/E103_12_EnhBiv.bed		E103
E103 Rectal Smooth Muscle	Smooth Muscle	ReprPC	erc2-chromatin15state-all-files/E103_13_ReprPC.bed		E103
E103 Rectal Smooth Muscle	Smooth Muscle	ReprPCWk	erc2-chromatin15state-all-files/E103_14_ReprPCWk.bed		E103
E103 Rectal Smooth Muscle	Smooth Muscle	Quies	erc2-chromatin15state-all-files/E103_15_Quies.bed	cg21092464,cg21855316	E103
E111 Stomach Smooth Muscle	Smooth Muscle	TssA	erc2-chromatin15state-all-files/E111_1_TssA.bed		E111
E111 Stomach Smooth Muscle	Smooth Muscle	TssAFlnk	erc2-chromatin15state-all-files/E111_2_TssAFlnk.bed	cg10543947,cg16121206	E111
E111 Stomach Smooth Muscle	Smooth Muscle	TxFlnk	erc2-chromatin15state-all-files/E111_3_TxFlnk.bed		E111
E111 Stomach Smooth Muscle	Smooth Muscle	Tx	erc2-chromatin15state-all-files/E111_4_Tx.bed		E111
E111 Stomach Smooth Muscle	Smooth Muscle	TxWk	erc2-chromatin15state-all-files/E111_5_TxWk.bed		E111
E111 Stomach Smooth Muscle	Smooth Muscle	EnhG	erc2-chromatin15state-all-files/E111_6_EnhG.bed		E111
E111 Stomach Smooth Muscle	Smooth Muscle	Enh	erc2-chromatin15state-all-files/E111_7_Enh.bed	cg15716373	E111
E111 Stomach Smooth Muscle	Smooth Muscle	ZNF-Rpts	erc2-chromatin15state-all-files/E111_8_ZNF-Rpts.bed		E111
E111 Stomach Smooth Muscle	Smooth Muscle	Het	erc2-chromatin15state-all-files/E111_9_Het.bed		E111
E111 Stomach Smooth Muscle	Smooth Muscle	TssBiv	erc2-chromatin15state-all-files/E111_10_TssBiv.bed		E111
E111 Stomach Smooth Muscle	Smooth Muscle	BivFlnk	erc2-chromatin15state-all-files/E111_11_BivFlnk.bed		E111
E111 Stomach Smooth Muscle	Smooth Muscle	EnhBiv	erc2-chromatin15state-all-files/E111_12_EnhBiv.bed		E111
E111 Stomach Smooth Muscle	Smooth Muscle	ReprPC	erc2-chromatin15state-all-files/E111_13_ReprPC.bed		E111
E111 Stomach Smooth Muscle	Smooth Muscle	ReprPCWk	erc2-chromatin15state-all-files/E111_14_ReprPCWk.bed	cg21092464,cg21855316	E111
E111 Stomach Smooth Muscle	Smooth Muscle	Quies	erc2-chromatin15state-all-files/E111_15_Quies.bed		E111
E113 Spleen	Spleen	TssA	erc2-chromatin15state-all-files/E113_1_TssA.bed		E113
E113 Spleen	Spleen	TssAFlnk	erc2-chromatin15state-all-files/E113_2_TssAFlnk.bed		E113
E113 Spleen	Spleen	TxFlnk	erc2-chromatin15state-all-files/E113_3_TxFlnk.bed		E113
E113 Spleen	Spleen	Tx	erc2-chromatin15state-all-files/E113_4_Tx.bed		E113
E113 Spleen	Spleen	TxWk	erc2-chromatin15state-all-files/E113_5_TxWk.bed	cg16121206,cg21092464,cg21855316	E113
E113 Spleen	Spleen	EnhG	erc2-chromatin15state-all-files/E113_6_EnhG.bed		E113
E113 Spleen	Spleen	Enh	erc2-chromatin15state-all-files/E113_7_Enh.bed	cg10543947,cg15716373	E113
E113 Spleen	Spleen	ZNF-Rpts	erc2-chromatin15state-all-files/E113_8_ZNF-Rpts.bed		E113
E113 Spleen	Spleen	Het	erc2-chromatin15state-all-files/E113_9_Het.bed		E113
E113 Spleen	Spleen	TssBiv	erc2-chromatin15state-all-files/E113_10_TssBiv.bed		E113
E113 Spleen	Spleen	BivFlnk	erc2-chromatin15state-all-files/E113_11_BivFlnk.bed		E113
E113 Spleen	Spleen	EnhBiv	erc2-chromatin15state-all-files/E113_12_EnhBiv.bed		E113
E113 Spleen	Spleen	ReprPC	erc2-chromatin15state-all-files/E113_13_ReprPC.bed		E113
E113 Spleen	Spleen	ReprPCWk	erc2-chromatin15state-all-files/E113_14_ReprPCWk.bed		E113
E113 Spleen	Spleen	Quies	erc2-chromatin15state-all-files/E113_15_Quies.bed		E113
E093 Fetal Thymus	Thymus	TssA	erc2-chromatin15state-all-files/E093_1_TssA.bed		E093
E093 Fetal Thymus	Thymus	TssAFlnk	erc2-chromatin15state-all-files/E093_2_TssAFlnk.bed	cg10543947	E093
E093 Fetal Thymus	Thymus	TxFlnk	erc2-chromatin15state-all-files/E093_3_TxFlnk.bed		E093
E093 Fetal Thymus	Thymus	Tx	erc2-chromatin15state-all-files/E093_4_Tx.bed		E093
E093 Fetal Thymus	Thymus	TxWk	erc2-chromatin15state-all-files/E093_5_TxWk.bed		E093
E093 Fetal Thymus	Thymus	EnhG	erc2-chromatin15state-all-files/E093_6_EnhG.bed		E093
E093 Fetal Thymus	Thymus	Enh	erc2-chromatin15state-all-files/E093_7_Enh.bed	cg15716373,cg16121206	E093
E093 Fetal Thymus	Thymus	ZNF-Rpts	erc2-chromatin15state-all-files/E093_8_ZNF-Rpts.bed		E093
E093 Fetal Thymus	Thymus	Het	erc2-chromatin15state-all-files/E093_9_Het.bed		E093
E093 Fetal Thymus	Thymus	TssBiv	erc2-chromatin15state-all-files/E093_10_TssBiv.bed		E093
E093 Fetal Thymus	Thymus	BivFlnk	erc2-chromatin15state-all-files/E093_11_BivFlnk.bed		E093
E093 Fetal Thymus	Thymus	EnhBiv	erc2-chromatin15state-all-files/E093_12_EnhBiv.bed		E093
E093 Fetal Thymus	Thymus	ReprPC	erc2-chromatin15state-all-files/E093_13_ReprPC.bed		E093
E093 Fetal Thymus	Thymus	ReprPCWk	erc2-chromatin15state-all-files/E093_14_ReprPCWk.bed		E093
E093 Fetal Thymus	Thymus	Quies	erc2-chromatin15state-all-files/E093_15_Quies.bed	cg21092464,cg21855316	E093
E112 Thymus	Thymus	TssA	erc2-chromatin15state-all-files/E112_1_TssA.bed		E112
E112 Thymus	Thymus	TssAFlnk	erc2-chromatin15state-all-files/E112_2_TssAFlnk.bed		E112
E112 Thymus	Thymus	TxFlnk	erc2-chromatin15state-all-files/E112_3_TxFlnk.bed		E112
E112 Thymus	Thymus	Tx	erc2-chromatin15state-all-files/E112_4_Tx.bed		E112
E112 Thymus	Thymus	TxWk	erc2-chromatin15state-all-files/E112_5_TxWk.bed		E112
E112 Thymus	Thymus	EnhG	erc2-chromatin15state-all-files/E112_6_EnhG.bed		E112
E112 Thymus	Thymus	Enh	erc2-chromatin15state-all-files/E112_7_Enh.bed	cg10543947,cg15716373,cg16121206	E112
E112 Thymus	Thymus	ZNF-Rpts	erc2-chromatin15state-all-files/E112_8_ZNF-Rpts.bed		E112
E112 Thymus	Thymus	Het	erc2-chromatin15state-all-files/E112_9_Het.bed		E112
E112 Thymus	Thymus	TssBiv	erc2-chromatin15state-all-files/E112_10_TssBiv.bed		E112
E112 Thymus	Thymus	BivFlnk	erc2-chromatin15state-all-files/E112_11_BivFlnk.bed		E112
E112 Thymus	Thymus	EnhBiv	erc2-chromatin15state-all-files/E112_12_EnhBiv.bed		E112
E112 Thymus	Thymus	ReprPC	erc2-chromatin15state-all-files/E112_13_ReprPC.bed		E112
E112 Thymus	Thymus	ReprPCWk	erc2-chromatin15state-all-files/E112_14_ReprPCWk.bed	cg21092464,cg21855316	E112
E112 Thymus	Thymus	Quies	erc2-chromatin15state-all-files/E112_15_Quies.bed		E112

## Sheet: Table S6
Table S6 eFORGE annotations for top 5 CpGs across histone mark broadPeaks from the Roadmap Epigenomics consortium
Cell	Tissue	Datatype	File	Probe	Accession
E029 Primary monocytes from peripheral blood	Blood	H3K4me1	E029-H3K4me1.broadPeak.gz	cg10543947,cg15716373,cg16121206,cg21092464,cg21855316	E029
E029 Primary monocytes from peripheral blood	Blood	H3K4me3	E029-H3K4me3.broadPeak.gz	cg10543947	E029
E029 Primary monocytes from peripheral blood	Blood	H3K9me3	E029-H3K9me3.broadPeak.gz		E029
E029 Primary monocytes from peripheral blood	Blood	H3K27me3	E029-H3K27me3.broadPeak.gz		E029
E029 Primary monocytes from peripheral blood	Blood	H3K36me3	E029-H3K36me3.broadPeak.gz		E029
E032 Primary B cells from peripheral blood	Blood	H3K4me1	E032-H3K4me1.broadPeak.gz	cg10543947,cg15716373,cg16121206,cg21092464,cg21855316	E032
E032 Primary B cells from peripheral blood	Blood	H3K4me3	E032-H3K4me3.broadPeak.gz	cg10543947,cg21092464	E032
E032 Primary B cells from peripheral blood	Blood	H3K9me3	E032-H3K9me3.broadPeak.gz		E032
E032 Primary B cells from peripheral blood	Blood	H3K27me3	E032-H3K27me3.broadPeak.gz	cg21855316	E032
E032 Primary B cells from peripheral blood	Blood	H3K36me3	E032-H3K36me3.broadPeak.gz	cg15716373	E032
E033 Primary T cells from cord blood	Blood	H3K4me1	E033-H3K4me1.broadPeak.gz	cg10543947,cg15716373,cg16121206	E033
E033 Primary T cells from cord blood	Blood	H3K4me3	E033-H3K4me3.broadPeak.gz		E033
E033 Primary T cells from cord blood	Blood	H3K9me3	E033-H3K9me3.broadPeak.gz		E033
E033 Primary T cells from cord blood	Blood	H3K27me3	E033-H3K27me3.broadPeak.gz		E033
E033 Primary T cells from cord blood	Blood	H3K36me3	E033-H3K36me3.broadPeak.gz		E033
E034 Primary T cells from peripheral blood	Blood	H3K4me1	E034-H3K4me1.broadPeak.gz	cg10543947,cg15716373,cg16121206,cg21855316	E034
E034 Primary T cells from peripheral blood	Blood	H3K4me3	E034-H3K4me3.broadPeak.gz	cg10543947,cg16121206	E034
E034 Primary T cells from peripheral blood	Blood	H3K9me3	E034-H3K9me3.broadPeak.gz		E034
E034 Primary T cells from peripheral blood	Blood	H3K27me3	E034-H3K27me3.broadPeak.gz	cg10543947,cg15716373,cg16121206,cg21092464,cg21855316	E034
E034 Primary T cells from peripheral blood	Blood	H3K36me3	E034-H3K36me3.broadPeak.gz	cg15716373	E034
E046 Primary Natural Killer cells from peripheral	Blood	H3K4me1	E046-H3K4me1.broadPeak.gz	cg10543947,cg15716373,cg16121206,cg21855316	E046
E046 Primary Natural Killer cells from peripheral	Blood	H3K4me3	E046-H3K4me3.broadPeak.gz	cg10543947	E046
E046 Primary Natural Killer cells from peripheral	Blood	H3K9me3	E046-H3K9me3.broadPeak.gz		E046
E046 Primary Natural Killer cells from peripheral	Blood	H3K27me3	E046-H3K27me3.broadPeak.gz		E046
E046 Primary Natural Killer cells from peripheral	Blood	H3K36me3	E046-H3K36me3.broadPeak.gz	cg15716373	E046
E050 Primary hematopoietic stem cells G-CSF-mobili	Blood	H3K4me1	E050-H3K4me1.broadPeak.gz	cg10543947,cg15716373,cg16121206,cg21855316	E050
E050 Primary hematopoietic stem cells G-CSF-mobili	Blood	H3K4me3	E050-H3K4me3.broadPeak.gz	cg10543947,cg21855316	E050
E050 Primary hematopoietic stem cells G-CSF-mobili	Blood	H3K9me3	E050-H3K9me3.broadPeak.gz		E050
E050 Primary hematopoietic stem cells G-CSF-mobili	Blood	H3K27me3	E050-H3K27me3.broadPeak.gz		E050
E050 Primary hematopoietic stem cells G-CSF-mobili	Blood	H3K36me3	E050-H3K36me3.broadPeak.gz	cg15716373	E050
E051 Primary hematopoietic stem cells G-CSF-mobili	Blood	H3K4me1	E051-H3K4me1.broadPeak.gz	cg10543947,cg15716373,cg16121206,cg21855316	E051
E051 Primary hematopoietic stem cells G-CSF-mobili	Blood	H3K4me3	E051-H3K4me3.broadPeak.gz	cg10543947,cg15716373,cg16121206,cg21855316	E051
E051 Primary hematopoietic stem cells G-CSF-mobili	Blood	H3K9me3	E051-H3K9me3.broadPeak.gz		E051
E051 Primary hematopoietic stem cells G-CSF-mobili	Blood	H3K27me3	E051-H3K27me3.broadPeak.gz		E051
E051 Primary hematopoietic stem cells G-CSF-mobili	Blood	H3K36me3	E051-H3K36me3.broadPeak.gz	cg15716373	E051
E028 Breast variant Human Mammary Epithelial Cells	Breast	H3K4me1	E028-H3K4me1.broadPeak.gz	cg10543947,cg16121206,cg21855316	E028
E028 Breast variant Human Mammary Epithelial Cells	Breast	H3K4me3	E028-H3K4me3.broadPeak.gz	cg10543947,cg15716373,cg21855316	E028
E028 Breast variant Human Mammary Epithelial Cells	Breast	H3K9me3	E028-H3K9me3.broadPeak.gz		E028
E028 Breast variant Human Mammary Epithelial Cells	Breast	H3K27me3	E028-H3K27me3.broadPeak.gz	cg15716373,cg21855316	E028
E028 Breast variant Human Mammary Epithelial Cells	Breast	H3K36me3	E028-H3K36me3.broadPeak.gz		E028
E003 H1 Cells	ES Cell	H3K4me1	E003-H3K4me1.broadPeak.gz	cg10543947,cg15716373,cg16121206	E003
E003 H1 Cells	ES Cell	H3K4me3	E003-H3K4me3.broadPeak.gz	cg10543947,cg15716373,cg16121206	E003
E003 H1 Cells	ES Cell	H3K9me3	E003-H3K9me3.broadPeak.gz	cg10543947	E003
E003 H1 Cells	ES Cell	H3K27me3	E003-H3K27me3.broadPeak.gz	cg15716373,cg21092464	E003
E003 H1 Cells	ES Cell	H3K36me3	E003-H3K36me3.broadPeak.gz		E003
E004 H1 BMP4 Derived Mesendoderm Cultured Cells	ES Cell	H3K4me1	E004-H3K4me1.broadPeak.gz	cg10543947,cg15716373,cg16121206,cg21855316	E004
E004 H1 BMP4 Derived Mesendoderm Cultured Cells	ES Cell	H3K4me3	E004-H3K4me3.broadPeak.gz		E004
E004 H1 BMP4 Derived Mesendoderm Cultured Cells	ES Cell	H3K9me3	E004-H3K9me3.broadPeak.gz		E004
E004 H1 BMP4 Derived Mesendoderm Cultured Cells	ES Cell	H3K27me3	E004-H3K27me3.broadPeak.gz		E004
E004 H1 BMP4 Derived Mesendoderm Cultured Cells	ES Cell	H3K36me3	E004-H3K36me3.broadPeak.gz		E004
E005 H1 BMP4 Derived Trophoblast Cultured Cells	ES Cell	H3K4me1	E005-H3K4me1.broadPeak.gz	cg10543947,cg15716373,cg16121206,cg21855316	E005
E005 H1 BMP4 Derived Trophoblast Cultured Cells	ES Cell	H3K4me3	E005-H3K4me3.broadPeak.gz	cg21092464,cg21855316	E005
E005 H1 BMP4 Derived Trophoblast Cultured Cells	ES Cell	H3K9me3	E005-H3K9me3.broadPeak.gz	cg21092464,cg21855316	E005
E005 H1 BMP4 Derived Trophoblast Cultured Cells	ES Cell	H3K27me3	E005-H3K27me3.broadPeak.gz	cg21855316	E005
E005 H1 BMP4 Derived Trophoblast Cultured Cells	ES Cell	H3K36me3	E005-H3K36me3.broadPeak.gz		E005
E006 H1 Derived Mesenchymal Stem Cells	ES Cell	H3K4me1	E006-H3K4me1.broadPeak.gz	cg10543947,cg15716373,cg16121206,cg21855316	E006
E006 H1 Derived Mesenchymal Stem Cells	ES Cell	H3K4me3	E006-H3K4me3.broadPeak.gz	cg10543947,cg16121206,cg21092464	E006
E006 H1 Derived Mesenchymal Stem Cells	ES Cell	H3K9me3	E006-H3K9me3.broadPeak.gz	cg15716373	E006
E006 H1 Derived Mesenchymal Stem Cells	ES Cell	H3K27me3	E006-H3K27me3.broadPeak.gz	cg21855316	E006
E006 H1 Derived Mesenchymal Stem Cells	ES Cell	H3K36me3	E006-H3K36me3.broadPeak.gz	cg10543947,cg15716373,cg16121206	E006
E007 H1 Derived Neuronal Progenitor Cultured Cells	ES Cell	H3K4me1	E007-H3K4me1.broadPeak.gz	cg10543947,cg15716373,cg16121206,cg21855316	E007
E007 H1 Derived Neuronal Progenitor Cultured Cells	ES Cell	H3K4me3	E007-H3K4me3.broadPeak.gz	cg10543947,cg16121206,cg21855316	E007
E007 H1 Derived Neuronal Progenitor Cultured Cells	ES Cell	H3K9me3	E007-H3K9me3.broadPeak.gz		E007
E007 H1 Derived Neuronal Progenitor Cultured Cells	ES Cell	H3K27me3	E007-H3K27me3.broadPeak.gz	cg21092464	E007
E007 H1 Derived Neuronal Progenitor Cultured Cells	ES Cell	H3K36me3	E007-H3K36me3.broadPeak.gz		E007
E008 H9 Cells	ES Cell	H3K4me1	E008-H3K4me1.broadPeak.gz	cg10543947,cg15716373,cg16121206,cg21855316	E008
E008 H9 Cells	ES Cell	H3K4me3	E008-H3K4me3.broadPeak.gz	cg10543947,cg15716373,cg16121206	E008
E008 H9 Cells	ES Cell	H3K9me3	E008-H3K9me3.broadPeak.gz	cg10543947,cg21092464,cg21855316	E008
E008 H9 Cells	ES Cell	H3K27me3	E008-H3K27me3.broadPeak.gz		E008
E008 H9 Cells	ES Cell	H3K36me3	E008-H3K36me3.broadPeak.gz	cg10543947,cg15716373,cg16121206	E008
E085 Fetal Intestine Small	Feta Intestine Small	H3K4me1	E085-H3K4me1.broadPeak.gz	cg10543947,cg15716373,cg16121206,cg21092464,cg21855316	E085
E085 Fetal Intestine Small	Feta Intestine Small	H3K4me3	E085-H3K4me3.broadPeak.gz	cg10543947,cg15716373,cg16121206,cg21855316	E085
E085 Fetal Intestine Small	Feta Intestine Small	H3K9me3	E085-H3K9me3.broadPeak.gz		E085
E085 Fetal Intestine Small	Feta Intestine Small	H3K27me3	E085-H3K27me3.broadPeak.gz	cg10543947,cg21855316	E085
E085 Fetal Intestine Small	Feta Intestine Small	H3K36me3	E085-H3K36me3.broadPeak.gz	cg15716373,cg21092464,cg21855316	E085
E080 Fetal Adrenal Gland	Fetal Adrenal Gland	H3K4me1	E080-H3K4me1.broadPeak.gz	cg10543947,cg15716373,cg16121206	E080
E080 Fetal Adrenal Gland	Fetal Adrenal Gland	H3K4me3	E080-H3K4me3.broadPeak.gz	cg10543947,cg15716373	E080
E080 Fetal Adrenal Gland	Fetal Adrenal Gland	H3K9me3	E080-H3K9me3.broadPeak.gz		E080
E080 Fetal Adrenal Gland	Fetal Adrenal Gland	H3K27me3	E080-H3K27me3.broadPeak.gz	cg15716373,cg21092464,cg21855316	E080
E080 Fetal Adrenal Gland	Fetal Adrenal Gland	H3K36me3	E080-H3K36me3.broadPeak.gz		E080
E081 Fetal Brain Male	Fetal Brain	H3K4me1	E081-H3K4me1.broadPeak.gz	cg10543947,cg15716373	E081
E081 Fetal Brain Male	Fetal Brain	H3K4me3	E081-H3K4me3.broadPeak.gz		E081
E081 Fetal Brain Male	Fetal Brain	H3K9me3	E081-H3K9me3.broadPeak.gz		E081
E081 Fetal Brain Male	Fetal Brain	H3K27me3	E081-H3K27me3.broadPeak.gz		E081
E081 Fetal Brain Male	Fetal Brain	H3K36me3	E081-H3K36me3.broadPeak.gz		E081
E082 Fetal Brain Female	Fetal Brain	H3K4me1	E082-H3K4me1.broadPeak.gz	cg10543947,cg15716373,cg16121206	E082
E082 Fetal Brain Female	Fetal Brain	H3K4me3	E082-H3K4me3.broadPeak.gz	cg10543947,cg15716373,cg16121206	E082
E082 Fetal Brain Female	Fetal Brain	H3K9me3	E082-H3K9me3.broadPeak.gz		E082
E082 Fetal Brain Female	Fetal Brain	H3K27me3	E082-H3K27me3.broadPeak.gz		E082
E082 Fetal Brain Female	Fetal Brain	H3K36me3	E082-H3K36me3.broadPeak.gz		E082
E083 Fetal Heart	Fetal Heart	H3K4me1	E083-H3K4me1.broadPeak.gz	cg10543947,cg15716373,cg16121206	E083
E083 Fetal Heart	Fetal Heart	H3K4me3	E083-H3K4me3.broadPeak.gz	cg10543947,cg16121206	E083
E083 Fetal Heart	Fetal Heart	H3K9me3	E083-H3K9me3.broadPeak.gz	cg10543947,cg16121206	E083
E083 Fetal Heart	Fetal Heart	H3K27me3	E083-H3K27me3.broadPeak.gz		E083
E083 Fetal Heart	Fetal Heart	H3K36me3	E083-H3K36me3.broadPeak.gz		E083
E084 Fetal Intestine Large	Fetal Intestine Large	H3K4me1	E084-H3K4me1.broadPeak.gz	cg10543947,cg15716373,cg16121206,cg21092464,cg21855316	E084
E084 Fetal Intestine Large	Fetal Intestine Large	H3K4me3	E084-H3K4me3.broadPeak.gz	cg10543947,cg21855316	E084
E084 Fetal Intestine Large	Fetal Intestine Large	H3K9me3	E084-H3K9me3.broadPeak.gz		E084
E084 Fetal Intestine Large	Fetal Intestine Large	H3K27me3	E084-H3K27me3.broadPeak.gz		E084
E084 Fetal Intestine Large	Fetal Intestine Large	H3K36me3	E084-H3K36me3.broadPeak.gz		E084
E086 Fetal Kidney	Fetal Kidney	H3K4me1	E086-H3K4me1.broadPeak.gz	cg10543947,cg15716373,cg16121206	E086
E086 Fetal Kidney	Fetal Kidney	H3K4me3	E086-H3K4me3.broadPeak.gz	cg10543947,cg15716373,cg16121206	E086
E086 Fetal Kidney	Fetal Kidney	H3K9me3	E086-H3K9me3.broadPeak.gz	cg16121206	E086
E086 Fetal Kidney	Fetal Kidney	H3K27me3	E086-H3K27me3.broadPeak.gz		E086
E086 Fetal Kidney	Fetal Kidney	H3K36me3	E086-H3K36me3.broadPeak.gz		E086
E088 Fetal Lung	Fetal Lung	H3K4me1	E088-H3K4me1.broadPeak.gz	cg10543947,cg15716373,cg16121206,cg21855316	E088
E088 Fetal Lung	Fetal Lung	H3K4me3	E088-H3K4me3.broadPeak.gz	cg10543947,cg15716373	E088
E088 Fetal Lung	Fetal Lung	H3K9me3	E088-H3K9me3.broadPeak.gz		E088
E088 Fetal Lung	Fetal Lung	H3K27me3	E088-H3K27me3.broadPeak.gz		E088
E088 Fetal Lung	Fetal Lung	H3K36me3	E088-H3K36me3.broadPeak.gz		E088
E090 Fetal Muscle Leg	Fetal Muscle Leg	H3K4me1	E090-H3K4me1.broadPeak.gz	cg10543947,cg15716373,cg16121206	E090
E090 Fetal Muscle Leg	Fetal Muscle Leg	H3K4me3	E090-H3K4me3.broadPeak.gz	cg10543947,cg15716373,cg16121206	E090
E090 Fetal Muscle Leg	Fetal Muscle Leg	H3K9me3	E090-H3K9me3.broadPeak.gz		E090
E090 Fetal Muscle Leg	Fetal Muscle Leg	H3K27me3	E090-H3K27me3.broadPeak.gz	cg15716373,cg21855316	E090
E090 Fetal Muscle Leg	Fetal Muscle Leg	H3K36me3	E090-H3K36me3.broadPeak.gz	cg15716373	E090
E089 Fetal Muscle Trunk	Fetal Muscle Trunk	H3K4me1	E089-H3K4me1.broadPeak.gz	cg10543947,cg15716373,cg16121206,cg21092464,cg21855316	E089
E089 Fetal Muscle Trunk	Fetal Muscle Trunk	H3K4me3	E089-H3K4me3.broadPeak.gz	cg10543947,cg16121206	E089
E089 Fetal Muscle Trunk	Fetal Muscle Trunk	H3K9me3	E089-H3K9me3.broadPeak.gz		E089
E089 Fetal Muscle Trunk	Fetal Muscle Trunk	H3K27me3	E089-H3K27me3.broadPeak.gz	cg10543947,cg21092464,cg21855316	E089
E089 Fetal Muscle Trunk	Fetal Muscle Trunk	H3K36me3	E089-H3K36me3.broadPeak.gz		E089
E092 Fetal Stomach	Fetal Stomach	H3K4me1	E092-H3K4me1.broadPeak.gz	cg10543947,cg15716373,cg16121206	E092
E092 Fetal Stomach	Fetal Stomach	H3K4me3	E092-H3K4me3.broadPeak.gz	cg10543947,cg15716373,cg16121206	E092
E092 Fetal Stomach	Fetal Stomach	H3K9me3	E092-H3K9me3.broadPeak.gz		E092
E092 Fetal Stomach	Fetal Stomach	H3K27me3	E092-H3K27me3.broadPeak.gz	cg21855316	E092
E092 Fetal Stomach	Fetal Stomach	H3K36me3	E092-H3K36me3.broadPeak.gz		E092
E093 Fetal Thymus	Fetal Thymus	H3K4me1	E093-H3K4me1.broadPeak.gz	cg10543947,cg15716373,cg16121206,cg21855316	E093
E093 Fetal Thymus	Fetal Thymus	H3K4me3	E093-H3K4me3.broadPeak.gz	cg10543947,cg16121206	E093
E093 Fetal Thymus	Fetal Thymus	H3K9me3	E093-H3K9me3.broadPeak.gz	cg10543947,cg15716373,cg16121206,cg21855316	E093
E093 Fetal Thymus	Fetal Thymus	H3K27me3	E093-H3K27me3.broadPeak.gz		E093
E093 Fetal Thymus	Fetal Thymus	H3K36me3	E093-H3K36me3.broadPeak.gz	cg15716373	E093
E094 Gastric	Gastric	H3K4me1	E094-H3K4me1.broadPeak.gz	cg10543947,cg15716373,cg16121206,cg21855316	E094
E094 Gastric	Gastric	H3K4me3	E094-H3K4me3.broadPeak.gz	cg21855316	E094
E094 Gastric	Gastric	H3K9me3	E094-H3K9me3.broadPeak.gz	cg15716373	E094
E094 Gastric	Gastric	H3K27me3	E094-H3K27me3.broadPeak.gz		E094
E094 Gastric	Gastric	H3K36me3	E094-H3K36me3.broadPeak.gz	cg15716373	E094
E021 iPS DF 6.9 Cells	IPS cell	H3K4me1	E021-H3K4me1.broadPeak.gz	cg10543947,cg15716373,cg16121206,cg21092464,cg21855316	E021
E021 iPS DF 6.9 Cells	IPS cell	H3K4me3	E021-H3K4me3.broadPeak.gz	cg10543947,cg16121206	E021
E021 iPS DF 6.9 Cells	IPS cell	H3K9me3	E021-H3K9me3.broadPeak.gz	cg21092464	E021
E021 iPS DF 6.9 Cells	IPS cell	H3K27me3	E021-H3K27me3.broadPeak.gz	cg21092464,cg21855316	E021
E021 iPS DF 6.9 Cells	IPS cell	H3K36me3	E021-H3K36me3.broadPeak.gz	cg21092464,cg21855316	E021
E022 iPS DF 19.11 Cells	IPS cell	H3K4me1	E022-H3K4me1.broadPeak.gz	cg10543947,cg15716373,cg16121206,cg21092464,cg21855316	E022
E022 iPS DF 19.11 Cells	IPS cell	H3K4me3	E022-H3K4me3.broadPeak.gz	cg10543947,cg15716373	E022
E022 iPS DF 19.11 Cells	IPS cell	H3K9me3	E022-H3K9me3.broadPeak.gz	cg21092464,cg21855316	E022
E022 iPS DF 19.11 Cells	IPS cell	H3K27me3	E022-H3K27me3.broadPeak.gz	cg16121206,cg21092464	E022
E022 iPS DF 19.11 Cells	IPS cell	H3K36me3	E022-H3K36me3.broadPeak.gz	cg10543947,cg15716373,cg16121206,cg21092464,cg21855316	E022
E017 IMR90 fetal lung fibroblasts Cell Line	Lung	H3K4me1	E017-H3K4me1.broadPeak.gz	cg10543947,cg15716373,cg16121206,cg21855316	E017
E017 IMR90 fetal lung fibroblasts Cell Line	Lung	H3K4me3	E017-H3K4me3.broadPeak.gz	cg10543947,cg16121206	E017
E017 IMR90 fetal lung fibroblasts Cell Line	Lung	H3K9me3	E017-H3K9me3.broadPeak.gz		E017
E017 IMR90 fetal lung fibroblasts Cell Line	Lung	H3K27me3	E017-H3K27me3.broadPeak.gz	cg21092464,cg21855316	E017
E017 IMR90 fetal lung fibroblasts Cell Line	Lung	H3K36me3	E017-H3K36me3.broadPeak.gz		E017
E097 Ovary	Ovary	H3K4me1	E097-H3K4me1.broadPeak.gz	cg15716373	E097
E097 Ovary	Ovary	H3K4me3	E097-H3K4me3.broadPeak.gz		E097
E097 Ovary	Ovary	H3K9me3	E097-H3K9me3.broadPeak.gz		E097
E097 Ovary	Ovary	H3K27me3	E097-H3K27me3.broadPeak.gz		E097
E097 Ovary	Ovary	H3K36me3	E097-H3K36me3.broadPeak.gz		E097
E098 Pancreas	Pancreas	H3K4me1	E098-H3K4me1.broadPeak.gz	cg10543947,cg15716373,cg16121206,cg21092464	E098
E098 Pancreas	Pancreas	H3K4me3	E098-H3K4me3.broadPeak.gz	cg10543947,cg16121206,cg21855316	E098
E098 Pancreas	Pancreas	H3K9me3	E098-H3K9me3.broadPeak.gz	cg21092464,cg21855316	E098
E098 Pancreas	Pancreas	H3K27me3	E098-H3K27me3.broadPeak.gz		E098
E098 Pancreas	Pancreas	H3K36me3	E098-H3K36me3.broadPeak.gz	cg15716373	E098
E091 Placenta	Placenta	H3K4me1	E091-H3K4me1.broadPeak.gz	cg10543947,cg15716373,cg16121206,cg21092464,cg21855316	E091
E091 Placenta	Placenta	H3K4me3	E091-H3K4me3.broadPeak.gz	cg10543947	E091
E091 Placenta	Placenta	H3K9me3	E091-H3K9me3.broadPeak.gz		E091
E091 Placenta	Placenta	H3K27me3	E091-H3K27me3.broadPeak.gz	cg10543947,cg15716373	E091
E091 Placenta	Placenta	H3K36me3	E091-H3K36me3.broadPeak.gz	cg15716373	E091
E100 Psoas Muscle	Psoas Muscle	H3K4me1	E100-H3K4me1.broadPeak.gz	cg10543947,cg15716373,cg16121206	E100
E100 Psoas Muscle	Psoas Muscle	H3K4me3	E100-H3K4me3.broadPeak.gz	cg10543947,cg16121206	E100
E100 Psoas Muscle	Psoas Muscle	H3K9me3	E100-H3K9me3.broadPeak.gz		E100
E100 Psoas Muscle	Psoas Muscle	H3K27me3	E100-H3K27me3.broadPeak.gz		E100
E100 Psoas Muscle	Psoas Muscle	H3K36me3	E100-H3K36me3.broadPeak.gz	cg15716373	E100
E055 Foreskin Fibroblast Primary Cells skin01	Skin	H3K4me1	E055-H3K4me1.broadPeak.gz	cg10543947,cg15716373,cg16121206,cg21092464,cg21855316	E055
E055 Foreskin Fibroblast Primary Cells skin01	Skin	H3K4me3	E055-H3K4me3.broadPeak.gz	cg10543947,cg15716373,cg16121206	E055
E055 Foreskin Fibroblast Primary Cells skin01	Skin	H3K9me3	E055-H3K9me3.broadPeak.gz		E055
E055 Foreskin Fibroblast Primary Cells skin01	Skin	H3K27me3	E055-H3K27me3.broadPeak.gz	cg15716373,cg21092464,cg21855316	E055
E055 Foreskin Fibroblast Primary Cells skin01	Skin	H3K36me3	E055-H3K36me3.broadPeak.gz		E055
E056 Foreskin Fibroblast Primary Cells skin02	Skin	H3K4me1	E056-H3K4me1.broadPeak.gz	cg10543947,cg15716373,cg16121206,cg21855316	E056
E056 Foreskin Fibroblast Primary Cells skin02	Skin	H3K4me3	E056-H3K4me3.broadPeak.gz	cg10543947,cg16121206,cg21092464,cg21855316	E056
E056 Foreskin Fibroblast Primary Cells skin02	Skin	H3K9me3	E056-H3K9me3.broadPeak.gz		E056
E056 Foreskin Fibroblast Primary Cells skin02	Skin	H3K27me3	E056-H3K27me3.broadPeak.gz	cg10543947,cg15716373,cg21092464,cg21855316	E056
E056 Foreskin Fibroblast Primary Cells skin02	Skin	H3K36me3	E056-H3K36me3.broadPeak.gz	cg10543947,cg16121206,cg21092464,cg21855316	E056
E057 Foreskin Keratinocyte Primary Cells skin02	Skin	H3K4me1	E057-H3K4me1.broadPeak.gz	cg10543947,cg16121206	E057
E057 Foreskin Keratinocyte Primary Cells skin02	Skin	H3K4me3	E057-H3K4me3.broadPeak.gz	cg10543947,cg16121206	E057
E057 Foreskin Keratinocyte Primary Cells skin02	Skin	H3K9me3	E057-H3K9me3.broadPeak.gz		E057
E057 Foreskin Keratinocyte Primary Cells skin02	Skin	H3K27me3	E057-H3K27me3.broadPeak.gz	cg10543947,cg16121206,cg21092464,cg21855316	E057
E057 Foreskin Keratinocyte Primary Cells skin02	Skin	H3K36me3	E057-H3K36me3.broadPeak.gz	cg16121206	E057
E059 Foreskin Melanocyte Primary Cells skin01	Skin	H3K4me1	E059-H3K4me1.broadPeak.gz	cg10543947,cg15716373,cg16121206	E059
E059 Foreskin Melanocyte Primary Cells skin01	Skin	H3K4me3	E059-H3K4me3.broadPeak.gz	cg10543947,cg16121206,cg21092464	E059
E059 Foreskin Melanocyte Primary Cells skin01	Skin	H3K9me3	E059-H3K9me3.broadPeak.gz	cg21092464	E059
E059 Foreskin Melanocyte Primary Cells skin01	Skin	H3K27me3	E059-H3K27me3.broadPeak.gz	cg16121206,cg21092464,cg21855316	E059
E059 Foreskin Melanocyte Primary Cells skin01	Skin	H3K36me3	E059-H3K36me3.broadPeak.gz	cg15716373	E059
E109 Small Intestine	Small Intestine	H3K4me1	E109-H3K4me1.broadPeak.gz	cg10543947,cg15716373,cg16121206,cg21092464,cg21855316	E109
E109 Small Intestine	Small Intestine	H3K4me3	E109-H3K4me3.broadPeak.gz	cg10543947,cg15716373,cg16121206	E109
E109 Small Intestine	Small Intestine	H3K9me3	E109-H3K9me3.broadPeak.gz		E109
E109 Small Intestine	Small Intestine	H3K27me3	E109-H3K27me3.broadPeak.gz		E109
E109 Small Intestine	Small Intestine	H3K36me3	E109-H3K36me3.broadPeak.gz	cg15716373	E109
